# Supplementary material for: Using machine learning of clinical data to diagnose COVID-19: a systematic review and meta-analysis
Source: BMC Med Inform Decis Mak. 2020 Sep 29;20:247. doi: 10.1186/s12911-020-01266-z (PMC7522928; doi:10.1186/s12911-020-01266-z)
Supplement: Supplementary file 1 — Additional file 1 : Table S1. Correlation Results between All Pairs of Variables. [file 12911_2020_1266_MOESM1_ESM.xlsx]

## Sheet: Pvals
Table S1: Correlation Results between All Pairs of Variables
*Variables that start with C are continuous; Variables that start with D are discrete (categorical)
Variable 1	Variable 2	P-value
CSerumLevelsOfWhiteBloodCell	CRedBloodCells	0
CProcalcitonin	CDurationOfIllness	0
Clymphocytes	Dlymphocytes	1.47558e-23
CCReactiveProteinLevels	DCReactiveProteinLevels	5.0045e-22
CSerumLevelsOfWhiteBloodCell	DSerumLevelsOfWhiteBloodCell	2.08432e-19
Cneutrophil	Dneutrophil	1.04233e-15
Cneutrophil	CSerumLevelsOfWhiteBloodCell	2.12678e-12
Dneutrophil	DSerumLevelsOfWhiteBloodCell	4.81293e-08
CAge	Clymphocytes	2.18527e-07
Cneutrophil	DSerumLevelsOfWhiteBloodCell	6.38823e-07
Dneutrophil	CSerumLevelsOfWhiteBloodCell	3.06031e-06
CAge	CCReactiveProteinLevels	3.75626e-06
Dcoughing	DShortnessOfBreath	4.58165e-06
DRegion	DCommunityTransmission	9.80447e-06
CPlateletes	CCReactiveProteinLevels	1.26782e-05
CAge	DCReactiveProteinLevels	2.86026e-05
CAge	CPlateletes	3.40848e-05
CAge	DRegion	4.06427e-05
CAge	DPregnant	4.57326e-05
CAge	Dlymphocytes	0.000138258
Clymphocytes	CCReactiveProteinLevels	0.000156639
CPlateletes	DCReactiveProteinLevels	0.000182108
Clymphocytes	DCReactiveProteinLevels	0.000213068
DRegion	CbodyTemperature	0.000320981
Dfever	Dcoughing	0.00047246
DRegion	CDurationOfIllness	0.000556466
CAge	Dneutrophil	0.0007716
Dcoughing	DPregnant	0.000786298
DNumberOfChestXrays	DRT-PCRResults	0.000911882
DCommunityTransmission	DCReactiveProteinLevels	0.00176134
Dcoughing	DSoreThroat	0.00188028
Dlymphocytes	DCReactiveProteinLevels	0.00190062
DSex	Dfever	0.00223531
DSex	DSerumLevelsOfWhiteBloodCell	0.00290501
DNumberOfChestXrays	Dcoughing	0.00365639
DSoreThroat	DPregnant	0.00370733
DNumberOfChestXrays	DX-rayResult	0.00380382
CAge	Cneutrophil	0.00467752
Clymphocytes	CHemoglobin	0.00511943
DSerumLevelsOfWhiteBloodCell	DCTscanResults	0.00540126
Dlymphocytes	CCReactiveProteinLevels	0.00547815
CAge	DNumberOfCTScan	0.0058581
CNumberOfFamilyMembersInfected	CTimeBetweenAdmissionAndDiagnosis	0.00611436
DRegion	DX-rayResult	0.00627778
DSex	Dcoughing	0.00825335
DNumberOfCTScan	DPregnant	0.00919526
CAge	Cfibrinogen	0.00962792
Dlymphocytes	CPlateletes	0.00964136
Clymphocytes	CProcalcitonin	0.0111275
CSerumLevelsOfWhiteBloodCell	DCTscanResults	0.0113249
Clymphocytes	CPlateletes	0.0116021
DRegion	DCReactiveProteinLevels	0.0127885
DRegion	Dlymphocytes	0.0128316
DRegion	Clymphocytes	0.0128758
DCommunityTransmission	CHemoglobin	0.0131991
DCommunityTransmission	Clymphocytes	0.0139392
DSex	Dlymphocytes	0.0156635
DSex	CDaysBeforeSymptomsAppear	0.0157322
DRegion	CNumberOfFamilyMembersInfected	0.017205
DNumberOfCTScan	DRiskFactors	0.0181132
DCommunityTransmission	DSmoking	0.0183156
DCommunityTransmission	CCReactiveProteinLevels	0.0190339
Dcoughing	Cfibrinogen	0.0201368
DSex	Dneutrophil	0.0201539
DCommunityTransmission	DPregnant	0.0205952
DCommunityTransmission	DShortnessOfBreath	0.0209832
DSex	DNumberOfCTScan	0.021459
DRT-PCRResults	Dcoughing	0.021975
CAge	DShortnessOfBreath	0.0224359
DSoreThroat	DIfPregnantDidBabyDie	0.0245886
Dneutrophil	DNumberOfChestXrays	0.0256602
DNumberOfCTScan	DShortnessOfBreath	0.0267104
DCommunityTransmission	DRiskFactors	0.0269515
DCommunityTransmission	Dcoughing	0.0269708
CDaysBeforeSymptomsAppear	Dcoughing	0.0271689
CAge	Dcoughing	0.0274409
CPlateletes	Curea	0.0275332
CAge	CHemoglobin	0.0278566
DRegion	DNumberOfCTScan	0.0289628
Clymphocytes	Dcoughing	0.0295211
CCReactiveProteinLevels	DSoreThroat	0.0296879
CSerumLevelsOfWhiteBloodCell	Clymphocytes	0.0297562
Dneutrophil	Dlymphocytes	0.0298193
Dlymphocytes	CHemoglobin	0.0299734
CAge	CSerumLevelsOfWhiteBloodCell	0.0302244
CProcalcitonin	Dfever	0.0302735
CCReactiveProteinLevels	CbodyTemperature	0.031208
Cneutrophil	CCReactiveProteinLevels	0.0318531
Dlymphocytes	CProcalcitonin	0.0325138
DSerumLevelsOfWhiteBloodCell	Dlymphocytes	0.032891
DNumberOfCTScan	DSoreThroat	0.0351719
DSerumLevelsOfWhiteBloodCell	CEosinophils	0.035674
CAge	CNumberOfFamilyMembersInfected	0.0367603
CAge	DRT-PCRResults	0.0373803
DCReactiveProteinLevels	Ddiarrhea	0.0394814
Clymphocytes	CEosinophils	0.0403724
DRegion	Dfever	0.040465
CProcalcitonin	DRiskFactors	0.0413333
CDaysBeforeSymptomsAppear	Dfever	0.0430702
CPlateletes	CbodyTemperature	0.0446734
Dlymphocytes	CEosinophils	0.0455003
DCommunityTransmission	DNumberOfChestXrays	0.0455541
DNumberOfCTScan	Ddiarrhea	0.0457659
CSerumLevelsOfWhiteBloodCell	CHemoglobin	0.0457863
CAge	CDurationOfIllness	0.0462801
CDurationOfIllness	CDaysBeforeSymptomsAppear	0.0464725
CAge	DRiskFactors	0.0484198
Ddiarrhea	DShortnessOfBreath	0.0494167
Ddiarrhea	DNauseaVomitting	0.050579
CDaysBeforeSymptomsAppear	DPregnant	0.0506992
Clymphocytes	CActivatedPartialThromboplastinTime	0.0521814
CSerumLevelsOfWhiteBloodCell	Dlymphocytes	0.0531554
DCommunityTransmission	Cneutrophil	0.0534719
DSex	DSoreThroat	0.0536245
DCReactiveProteinLevels	CbodyTemperature	0.0542687
DRegion	CCReactiveProteinLevels	0.0546877
DCommunityTransmission	Dneutrophil	0.0557716
DShortnessOfBreath	DPregnant	0.0567468
CNumberOfFamilyMembersInfected	CHemoglobin	0.0578331
CAge	CTimeBetweenAdmissionAndDiagnosis	0.0601615
DNauseaVomitting	CTimeBetweenAdmissionAndDiagnosis	0.0602892
CDurationOfIllness	DRT-PCRResults	0.0616296
DSex	DPregnant	0.063634
DCommunityTransmission	DNumberOfCTScan	0.0638933
CNumberOfFamilyMembersInfected	DNumberOfCTScan	0.0639279
CDurationOfIllness	DShortnessOfBreath	0.0649612
DSerumLevelsOfWhiteBloodCell	Clymphocytes	0.0684786
CAge	DGGO	0.0685796
Cneutrophil	DNumberOfCTScan	0.0688337
Cneutrophil	CEosinophils	0.0696946
DRegion	DAsymptomatic	0.0729286
CNumberOfFamilyMembersInfected	CSerumLevelsOfWhiteBloodCell	0.0729941
DCTscanResults	Dcoughing	0.0736934
CNumberOfAffectedLobes	DShortnessOfBreath	0.0742621
CDaysBeforeSymptomsAppear	DSoreThroat	0.0755606
DSex	CSerumLevelsOfWhiteBloodCell	0.0760048
DRiskFactors	Dcoughing	0.0760251
Dlymphocytes	CActivatedPartialThromboplastinTime	0.0770999
Dfever	DShortnessOfBreath	0.0777834
CSerumLevelsOfWhiteBloodCell	DShortnessOfBreath	0.0811248
DCommunityTransmission	CTimeBetweenAdmissionAndDiagnosis	0.0836468
DRT-PCRResults	Ddiarrhea	0.0841822
Dneutrophil	CPlateletes	0.0849386
DCTscanResults	Dfever	0.0856574
CDurationOfIllness	CTimeBetweenAdmissionAndDiagnosis	0.0872981
CCReactiveProteinLevels	CProcalcitonin	0.0873367
DCommunityTransmission	Dlymphocytes	0.0884158
DSex	CCReactiveProteinLevels	0.0947268
DSerumLevelsOfWhiteBloodCell	DSoreThroat	0.0947328
CAge	DSex	0.0959651
CDurationOfIllness	DNumberOfCTScan	0.0975003
DRegion	CHemoglobin	0.098148
CNumberOfAffectedLobes	DPregnant	0.0989602
Dfever	Curea	0.0997311
Cneutrophil	DCReactiveProteinLevels	0.0999987
CSerumLevelsOfWhiteBloodCell	CPlateletes	0.100549
CDurationOfIllness	CNumberOfAffectedLobes	0.10077
CCReactiveProteinLevels	DShortnessOfBreath	0.105473
DNumberOfChestXrays	DPregnant	0.108368
DSex	CTimeBetweenAdmissionAndDiagnosis	0.110035
Clymphocytes	Ddiarrhea	0.112075
CTimeBetweenAdmissionAndDiagnosis	DPregnant	0.11273
DX-rayResult	CNumberOfAffectedLobes	0.113846
CAge	DCommunityTransmission	0.115909
DRegion	DPregnant	0.116197
CHemoglobin	Dfever	0.11774
Ddiarrhea	Curea	0.118225
Dneutrophil	DCReactiveProteinLevels	0.118906
Ddiarrhea	CActivatedPartialThromboplastinTime	0.121335
Dfever	CActivatedPartialThromboplastinTime	0.121335
CPlateletes	DNauseaVomitting	0.122308
Dcoughing	DFatigue	0.122336
DCommunityTransmission	DGGO	0.125174
DNauseaVomitting	DPregnant	0.125786
DCReactiveProteinLevels	Cfibrinogen	0.12663
CEosinophils	DNumberOfCTScan	0.127154
Ddiarrhea	Dcoughing	0.127877
DCommunityTransmission	CDurationOfIllness	0.131871
CCReactiveProteinLevels	DRiskFactors	0.13235
DCommunityTransmission	DRT-PCRResults	0.132563
DCTscanResults	CHematocrit	0.133614
DCommunityTransmission	DIfPregnantDidBabyDie	0.134152
DRegion	DNumberOfChestXrays	0.134397
Ddiarrhea	DPregnant	0.134756
Dneutrophil	DRiskFactors	0.135142
CSerumLevelsOfWhiteBloodCell	DRiskFactors	0.135284
Dneutrophil	CCReactiveProteinLevels	0.135763
DCommunityTransmission	CNumberOfFamilyMembersInfected	0.139975
DSerumLevelsOfWhiteBloodCell	CHemoglobin	0.141202
DCTscanResults	DSoreThroat	0.143368
CSerumLevelsOfWhiteBloodCell	CDurationOfIllness	0.14448
Cneutrophil	Clymphocytes	0.148133
DRiskFactors	DShortnessOfBreath	0.148652
DSex	DCReactiveProteinLevels	0.148704
CSerumLevelsOfWhiteBloodCell	Dcoughing	0.151685
DNumberOfChestXrays	DRiskFactors	0.155028
DGGO	DShortnessOfBreath	0.156828
CNumberOfAffectedLobes	DIfPregnantPrematureDelivery	0.157299
CAge	Ddiarrhea	0.158318
DSex	DShortnessOfBreath	0.162274
Clymphocytes	DRT-PCRResults	0.164415
CPlateletes	CTimeBetweenAdmissionAndDiagnosis	0.164625
Dlymphocytes	DNumberOfCTScan	0.164674
Cneutrophil	DCTscanResults	0.165752
CAge	Curea	0.166308
DCTscanResults	CbodyTemperature	0.16763
CProcalcitonin	Dcoughing	0.167892
Clymphocytes	DNumberOfCTScan	0.169281
CAge	DCTscanResults	0.170909
Cneutrophil	DNumberOfChestXrays	0.171617
CSerumLevelsOfWhiteBloodCell	DNauseaVomitting	0.173887
CPlateletes	Ddiarrhea	0.174316
DRegion	CTimeBetweenAdmissionAndDiagnosis	0.177048
CCReactiveProteinLevels	CDurationOfIllness	0.177936
Clymphocytes	CbodyTemperature	0.178491
DRegion	DShortnessOfBreath	0.178647
DSex	CRedBloodCells	0.179712
Dneutrophil	CRedBloodCells	0.179712
DNumberOfCTScan	DNumberOfChestXrays	0.182014
Ddiarrhea	DSoreThroat	0.183647
DSerumLevelsOfWhiteBloodCell	CDurationOfIllness	0.187779
CTimeBetweenAdmissionAndDiagnosis	CbodyTemperature	0.188627
CDurationOfIllness	DX-rayResult	0.191115
DRiskFactors	Dfever	0.193422
CPlateletes	DX-rayResult	0.193931
DSex	CDurationOfIllness	0.195732
DRegion	CPlateletes	0.196083
DRegion	DFatigue	0.199598
CRedBloodCells	CHemoglobin	0.2
CSerumLevelsOfWhiteBloodCell	DPregnant	0.201675
Cneutrophil	Dfever	0.20294
DCommunityTransmission	DSoreThroat	0.20323
CPlateletes	DRiskFactors	0.203995
DRegion	Ddiarrhea	0.205239
DCReactiveProteinLevels	DShortnessOfBreath	0.205421
Dlymphocytes	Dcoughing	0.208524
Clymphocytes	DNauseaVomitting	0.210834
CDurationOfIllness	CbodyTemperature	0.21267
CHemoglobin	Curea	0.213439
DSex	Cneutrophil	0.213894
DCommunityTransmission	DNauseaVomitting	0.214694
DRegion	CProcalcitonin	0.215491
DSex	DNumberOfChestXrays	0.215569
DGGO	DPregnant	0.21956
CNumberOfFamilyMembersInfected	DX-rayResult	0.220671
Cneutrophil	DAsymptomatic	0.220671
DSerumLevelsOfWhiteBloodCell	CRedBloodCells	0.220671
Dlymphocytes	CRedBloodCells	0.220671
DCReactiveProteinLevels	CRedBloodCells	0.220671
DIfPregnantPrematureDelivery	CbodyTemperature	0.220671
Cfibrinogen	DFatigue	0.220671
Dneutrophil	Ddiarrhea	0.220939
CDaysBeforeSymptomsAppear	CbodyTemperature	0.222759
CNumberOfFamilyMembersInfected	DSerumLevelsOfWhiteBloodCell	0.223997
DRT-PCRResults	DNauseaVomitting	0.225442
Clymphocytes	DShortnessOfBreath	0.226334
CDurationOfIllness	DNumberOfChestXrays	0.227585
Dcoughing	DIfPregnantDidBabyDie	0.228912
Cneutrophil	DPregnant	0.229421
DCommunityTransmission	DSerumLevelsOfWhiteBloodCell	0.231039
Cneutrophil	Dcoughing	0.231076
CDurationOfIllness	Dfever	0.232113
DSex	DGGO	0.232617
CDaysBeforeSymptomsAppear	DNumberOfCTScan	0.233122
CCReactiveProteinLevels	DFatigue	0.234483
DPregnant	CbodyTemperature	0.234764
DNumberOfChestXrays	DShortnessOfBreath	0.23541
DRegion	Dcoughing	0.236153
CDurationOfIllness	DCTscanResults	0.236348
DSerumLevelsOfWhiteBloodCell	DSmoking	0.236928
CSerumLevelsOfWhiteBloodCell	Dfever	0.237172
CAge	DFatigue	0.240919
CDurationOfIllness	DSmoking	0.241032
CDaysBeforeSymptomsAppear	Ddiarrhea	0.241032
DSex	DRiskFactors	0.245262
Clymphocytes	DIfPregnantDidBabyDie	0.245278
Cneutrophil	Dlymphocytes	0.245488
Dcoughing	DNauseaVomitting	0.246869
Dfever	DSoreThroat	0.247732
Cneutrophil	DRiskFactors	0.251085
Clymphocytes	DRiskFactors	0.252392
DX-rayResult	DRiskFactors	0.252656
DNumberOfChestXrays	Ddiarrhea	0.254498
DRegion	CDaysBeforeSymptomsAppear	0.254574
DSerumLevelsOfWhiteBloodCell	DGGO	0.255926
CSerumLevelsOfWhiteBloodCell	CEosinophils	0.258923
DNumberOfChestXrays	CbodyTemperature	0.25924
Clymphocytes	DNumberOfChestXrays	0.259385
CCReactiveProteinLevels	CActivatedPartialThromboplastinTime	0.260405
DRiskFactors	DSmoking	0.261464
DSerumLevelsOfWhiteBloodCell	DX-rayResult	0.262033
CNumberOfFamilyMembersInfected	Clymphocytes	0.263623
Dneutrophil	Dfever	0.266862
CAge	DNauseaVomitting	0.269218
DRT-PCRResults	CbodyTemperature	0.270706
CAge	DNumberOfChestXrays	0.274265
CPlateletes	DNumberOfChestXrays	0.275234
Ddiarrhea	CTimeBetweenAdmissionAndDiagnosis	0.275234
DRiskFactors	DPregnant	0.281187
DGGO	Ddiarrhea	0.281235
Cneutrophil	DSoreThroat	0.282745
CActivatedPartialThromboplastinTime	Curea	0.292769
DCommunityTransmission	DX-rayResult	0.295554
Dneutrophil	DPregnant	0.295599
DRegion	DIfPregnantDidBabyDie	0.295861
Dneutrophil	Clymphocytes	0.29656
DRiskFactors	DSoreThroat	0.300708
Dneutrophil	CTimeBetweenAdmissionAndDiagnosis	0.300822
DCReactiveProteinLevels	DNumberOfCTScan	0.303599
Dlymphocytes	Ddiarrhea	0.304681
CNumberOfAffectedLobes	Dfever	0.304902
DRiskFactors	CbodyTemperature	0.307437
DShortnessOfBreath	DIfPregnantPrematureDelivery	0.310494
Dlymphocytes	DRT-PCRResults	0.316126
CPlateletes	CProcalcitonin	0.316613
CProcalcitonin	Curea	0.317117
DRegion	CDaysToDeath	0.317311
CSerumLevelsOfWhiteBloodCell	DAsymptomatic	0.317311
Clymphocytes	DAsymptomatic	0.317311
CCReactiveProteinLevels	DAsymptomatic	0.317311
CDurationOfIllness	DIfPregnantPrematureDelivery	0.317311
CDaysToDeath	DRiskFactors	0.317311
CDaysBeforeSymptomsAppear	DIfPregnantDidBabyDie	0.317311
CCReactiveProteinLevels	DX-rayResult	0.320939
Clymphocytes	Curea	0.320996
CHemoglobin	CDaysBeforeSymptomsAppear	0.321723
CAge	CProcalcitonin	0.323875
DSex	CActivatedPartialThromboplastinTime	0.327187
Dfever	DNauseaVomitting	0.330191
CNumberOfFamilyMembersInfected	CDurationOfIllness	0.333333
Cneutrophil	CNumberOfAffectedLobes	0.333333
CPlateletes	CNumberOfAffectedLobes	0.333333
CNumberOfAffectedLobes	CbodyTemperature	0.333333
DRiskFactors	Ddiarrhea	0.333457
CNumberOfFamilyMembersInfected	Dlymphocytes	0.338589
Cneutrophil	DX-rayResult	0.340174
CHemoglobin	CbodyTemperature	0.343447
Dlymphocytes	Curea	0.347733
DSerumLevelsOfWhiteBloodCell	CCReactiveProteinLevels	0.348328
CHemoglobin	DNumberOfCTScan	0.349018
DRT-PCRResults	DShortnessOfBreath	0.350201
DSex	Clymphocytes	0.357297
DRT-PCRResults	DRiskFactors	0.357518
DCommunityTransmission	Curea	0.357835
CCReactiveProteinLevels	Ddiarrhea	0.359861
Cneutrophil	DShortnessOfBreath	0.36131
DSerumLevelsOfWhiteBloodCell	DRiskFactors	0.364881
CSerumLevelsOfWhiteBloodCell	DX-rayResult	0.365712
DRiskFactors	DNauseaVomitting	0.369581
DRiskFactors	CTimeBetweenAdmissionAndDiagnosis	0.369891
Cneutrophil	CProcalcitonin	0.376106
Dcoughing	DIfPregnantPrematureDelivery	0.376314
CDurationOfIllness	DSoreThroat	0.377781
CHemoglobin	CTimeBetweenAdmissionAndDiagnosis	0.380939
CNumberOfFamilyMembersInfected	CDaysBeforeSymptomsAppear	0.382182
DCReactiveProteinLevels	CNumberOfAffectedLobes	0.383524
CProcalcitonin	DNumberOfCTScan	0.391606
CSerumLevelsOfWhiteBloodCell	DNumberOfCTScan	0.392718
DRiskFactors	DIfPregnantDidBabyDie	0.399166
CCReactiveProteinLevels	CNumberOfAffectedLobes	0.401322
DRiskFactors	DGGO	0.40157
DCReactiveProteinLevels	CEosinophils	0.402784
DCTscanResults	CNumberOfAffectedLobes	0.402923
DRegion	Dneutrophil	0.403209
CHemoglobin	DRiskFactors	0.406006
DRiskFactors	CNumberOfAffectedLobes	0.406006
Dlymphocytes	DX-rayResult	0.40657
DRegion	Cneutrophil	0.407144
Clymphocytes	DGGO	0.408244
CNumberOfFamilyMembersInfected	DNumberOfChestXrays	0.414216
Cneutrophil	CbodyTemperature	0.415358
Dneutrophil	Dcoughing	0.419807
CProcalcitonin	DNauseaVomitting	0.421147
CDaysBeforeSymptomsAppear	DNumberOfChestXrays	0.421587
CNumberOfFamilyMembersInfected	DRiskFactors	0.42319
CDaysBeforeSymptomsAppear	DRiskFactors	0.42319
CPlateletes	CDurationOfIllness	0.423568
Dlymphocytes	DIfPregnantDidBabyDie	0.423711
Dcoughing	Curea	0.424787
DCReactiveProteinLevels	CTimeBetweenAdmissionAndDiagnosis	0.426419
DSex	DSmoking	0.429195
Ddiarrhea	DFatigue	0.429195
DSex	Curea	0.430142
DNumberOfCTScan	CNumberOfAffectedLobes	0.432423
DCTscanResults	Curea	0.434724
DRegion	Curea	0.435983
DRT-PCRResults	DX-rayResult	0.437558
Ddiarrhea	Cfibrinogen	0.438578
Dfever	Cfibrinogen	0.438578
Dlymphocytes	DGGO	0.44314
Cneutrophil	CTimeBetweenAdmissionAndDiagnosis	0.444125
CCReactiveProteinLevels	CHemoglobin	0.444553
CEosinophils	Dfever	0.449692
CPlateletes	CDaysBeforeSymptomsAppear	0.449908
Dfever	DIfPregnantDidBabyDie	0.45175
DNumberOfCTScan	Dcoughing	0.452656
DRegion	DNauseaVomitting	0.452906
DRegion	DSoreThroat	0.453563
DNumberOfChestXrays	Dfever	0.45444
Dneutrophil	DShortnessOfBreath	0.454981
DSerumLevelsOfWhiteBloodCell	DRT-PCRResults	0.462074
DCommunityTransmission	Dfever	0.463179
Cneutrophil	DRT-PCRResults	0.463355
Dneutrophil	DSoreThroat	0.463369
DNumberOfCTScan	CTimeBetweenAdmissionAndDiagnosis	0.466005
Cneutrophil	CHemoglobin	0.467075
Dlymphocytes	CDaysBeforeSymptomsAppear	0.467593
CPlateletes	DNumberOfCTScan	0.467808
CSerumLevelsOfWhiteBloodCell	CProcalcitonin	0.467934
DCommunityTransmission	DCTscanResults	0.468486
DCReactiveProteinLevels	CProcalcitonin	0.468501
DRT-PCRResults	DSoreThroat	0.478521
Dneutrophil	CNumberOfAffectedLobes	0.4795
Dlymphocytes	CHematocrit	0.4795
CDurationOfIllness	Ddiarrhea	0.481499
Clymphocytes	Cfibrinogen	0.482072
DX-rayResult	Dfever	0.484635
DCReactiveProteinLevels	DSoreThroat	0.486078
CDurationOfIllness	Dcoughing	0.487681
DCTscanResults	DGGO	0.498614
CDaysBeforeSymptomsAppear	CTimeBetweenAdmissionAndDiagnosis	0.499283
CCReactiveProteinLevels	CTimeBetweenAdmissionAndDiagnosis	0.502398
Cneutrophil	Ddiarrhea	0.506628
CAge	DAsymptomatic	0.508607
DSerumLevelsOfWhiteBloodCell	CDaysBeforeSymptomsAppear	0.510812
CPlateletes	DSoreThroat	0.512691
DCReactiveProteinLevels	CActivatedPartialThromboplastinTime	0.512691
CCReactiveProteinLevels	CEosinophils	0.515069
DNumberOfChestXrays	CTimeBetweenAdmissionAndDiagnosis	0.51645
DNumberOfCTScan	DGGO	0.517942
DCommunityTransmission	CEosinophils	0.522046
DNumberOfChestXrays	DSoreThroat	0.522167
CNumberOfFamilyMembersInfected	Dfever	0.52309
CCReactiveProteinLevels	DNumberOfCTScan	0.523696
CCReactiveProteinLevels	DRT-PCRResults	0.525096
Clymphocytes	CNumberOfAffectedLobes	0.530092
DNumberOfCTScan	DNauseaVomitting	0.531437
CSerumLevelsOfWhiteBloodCell	DNumberOfChestXrays	0.531948
CAge	CDaysBeforeSymptomsAppear	0.531971
DSex	DRegion	0.536743
Cfibrinogen	Curea	0.542216
CNumberOfAffectedLobes	DSoreThroat	0.542802
Ddiarrhea	Dfever	0.5437
Clymphocytes	DCTscanResults	0.545239
Dneutrophil	DSmoking	0.545972
DCommunityTransmission	CPlateletes	0.546952
DNumberOfCTScan	Dfever	0.549576
CNumberOfAffectedLobes	Dcoughing	0.550217
Dlymphocytes	CDurationOfIllness	0.559934
CAge	DSoreThroat	0.560961
DCReactiveProteinLevels	Dcoughing	0.561721
Dlymphocytes	DShortnessOfBreath	0.563553
CCReactiveProteinLevels	DIfPregnantDidBabyDie	0.563703
CDaysBeforeSymptomsAppear	DShortnessOfBreath	0.563703
Dlymphocytes	DNumberOfChestXrays	0.565249
Clymphocytes	CDurationOfIllness	0.568312
CCReactiveProteinLevels	Cfibrinogen	0.570156
DShortnessOfBreath	DIfPregnantDidBabyDie	0.570544
DCReactiveProteinLevels	DX-rayResult	0.57615
DSerumLevelsOfWhiteBloodCell	CTimeBetweenAdmissionAndDiagnosis	0.577133
DCommunityTransmission	DIfPregnantPrematureDelivery	0.581498
CSerumLevelsOfWhiteBloodCell	Curea	0.589046
DCommunityTransmission	DAsymptomatic	0.590778
DCReactiveProteinLevels	Curea	0.591457
Dneutrophil	CProcalcitonin	0.594416
Cneutrophil	CDaysBeforeSymptomsAppear	0.59847
DNumberOfCTScan	DX-rayResult	0.599607
CAge	CRedBloodCells	0.6
Cneutrophil	CRedBloodCells	0.6
DSoreThroat	DIfPregnantPrematureDelivery	0.600471
Clymphocytes	DX-rayResult	0.610141
CSerumLevelsOfWhiteBloodCell	DCReactiveProteinLevels	0.61091
DCTscanResults	DRT-PCRResults	0.612307
Dcoughing	CbodyTemperature	0.61567
DCReactiveProteinLevels	DRT-PCRResults	0.615794
Dneutrophil	CbodyTemperature	0.616701
DCReactiveProteinLevels	CHematocrit	0.617075
DSex	CNumberOfAffectedLobes	0.618395
DSex	DFatigue	0.620061
DCommunityTransmission	CNumberOfAffectedLobes	0.621676
DSex	Cfibrinogen	0.624206
Clymphocytes	DSmoking	0.624206
CActivatedPartialThromboplastinTime	DFatigue	0.624206
Ddiarrhea	DIfPregnantDidBabyDie	0.628299
DX-rayResult	DShortnessOfBreath	0.628617
CPlateletes	Dcoughing	0.630163
CNumberOfFamilyMembersInfected	DCTscanResults	0.632585
DCReactiveProteinLevels	DRiskFactors	0.632592
CAge	DIfPregnantPrematureDelivery	0.635535
Cneutrophil	CDurationOfIllness	0.636048
CCReactiveProteinLevels	DPregnant	0.637352
CCReactiveProteinLevels	Dcoughing	0.63743
Dlymphocytes	Dfever	0.638889
DCReactiveProteinLevels	CDurationOfIllness	0.639111
Dneutrophil	DNauseaVomitting	0.640113
CHematocrit	Curea	0.641446
DSex	DCommunityTransmission	0.643681
DCReactiveProteinLevels	DNauseaVomitting	0.644228
CAge	CHematocrit	0.644512
CHematocrit	CActivatedPartialThromboplastinTime	0.644512
DCTscanResults	DRiskFactors	0.651495
DSex	CProcalcitonin	0.651696
DRegion	CRedBloodCells	0.654721
CSerumLevelsOfWhiteBloodCell	DSmoking	0.654721
DRegion	DSerumLevelsOfWhiteBloodCell	0.663857
DSerumLevelsOfWhiteBloodCell	DAsymptomatic	0.665006
Dlymphocytes	DAsymptomatic	0.665006
DRiskFactors	DIfPregnantPrematureDelivery	0.665006
DAsymptomatic	Dcoughing	0.665006
DSoreThroat	DNauseaVomitting	0.665006
Dneutrophil	DCTscanResults	0.665526
CAge	CDaysToDeath	0.666667
Clymphocytes	CRedBloodCells	0.666667
CCReactiveProteinLevels	CRedBloodCells	0.666667
CHemoglobin	CDurationOfIllness	0.666667
DRegion	CSerumLevelsOfWhiteBloodCell	0.667508
DCReactiveProteinLevels	DIfPregnantDidBabyDie	0.670544
Dfever	DFatigue	0.670544
DSerumLevelsOfWhiteBloodCell	CbodyTemperature	0.672646
DRegion	CNumberOfAffectedLobes	0.67265
CCReactiveProteinLevels	Dfever	0.672787
DX-rayResult	DSoreThroat	0.67329
Dneutrophil	CHemoglobin	0.676385
CCReactiveProteinLevels	DNumberOfChestXrays	0.678402
DNumberOfCTScan	DRT-PCRResults	0.678417
DSerumLevelsOfWhiteBloodCell	DNumberOfChestXrays	0.678479
Dlymphocytes	DPregnant	0.682417
DNauseaVomitting	CbodyTemperature	0.683091
CPlateletes	Dfever	0.692197
Dneutrophil	DRT-PCRResults	0.693818
Dlymphocytes	CTimeBetweenAdmissionAndDiagnosis	0.694378
Dneutrophil	DX-rayResult	0.695839
Cneutrophil	DSmoking	0.698535
Dcoughing	CHematocrit	0.698535
CAge	CActivatedPartialThromboplastinTime	0.700094
CCReactiveProteinLevels	CHematocrit	0.701658
CHematocrit	Cfibrinogen	0.701658
Dlymphocytes	DRiskFactors	0.706892
DRT-PCRResults	DPregnant	0.711923
DSmoking	CbodyTemperature	0.716801
DCTscanResults	DShortnessOfBreath	0.719663
DNumberOfCTScan	CbodyTemperature	0.720448
CSerumLevelsOfWhiteBloodCell	DIfPregnantDidBabyDie	0.723437
Clymphocytes	DFatigue	0.723674
Dlymphocytes	Cfibrinogen	0.723674
CHematocrit	DFatigue	0.723674
DSerumLevelsOfWhiteBloodCell	CNumberOfAffectedLobes	0.723674
CSerumLevelsOfWhiteBloodCell	CCReactiveProteinLevels	0.724615
CSerumLevelsOfWhiteBloodCell	Ddiarrhea	0.727384
CSerumLevelsOfWhiteBloodCell	DSoreThroat	0.73244
Dneutrophil	DNumberOfCTScan	0.733326
Cneutrophil	CPlateletes	0.737793
Dlymphocytes	DNauseaVomitting	0.739407
CCReactiveProteinLevels	CDaysBeforeSymptomsAppear	0.740374
Dlymphocytes	DFatigue	0.740857
DCTscanResults	DIfPregnantDidBabyDie	0.745704
DSex	CHemoglobin	0.746992
DSex	CNumberOfFamilyMembersInfected	0.747523
DNumberOfCTScan	DIfPregnantDidBabyDie	0.751092
Dfever	CTimeBetweenAdmissionAndDiagnosis	0.754312
DShortnessOfBreath	DNauseaVomitting	0.759463
Clymphocytes	CHematocrit	0.759945
CNumberOfFamilyMembersInfected	CProcalcitonin	0.760615
DCommunityTransmission	Ddiarrhea	0.765017
CDurationOfIllness	DNauseaVomitting	0.766547
DSerumLevelsOfWhiteBloodCell	Ddiarrhea	0.76723
CSerumLevelsOfWhiteBloodCell	DGGO	0.769489
DSex	DX-rayResult	0.769599
DCReactiveProteinLevels	Dfever	0.770752
DRegion	DCTscanResults	0.771178
DSerumLevelsOfWhiteBloodCell	DShortnessOfBreath	0.774256
CAge	Dfever	0.774413
Clymphocytes	Dfever	0.77667
DRegion	DSmoking	0.782528
CNumberOfFamilyMembersInfected	CPlateletes	0.783127
DCReactiveProteinLevels	DCTscanResults	0.783872
DCReactiveProteinLevels	CHemoglobin	0.788975
CAge	CNumberOfAffectedLobes	0.79016
CHemoglobin	CProcalcitonin	0.791556
DSerumLevelsOfWhiteBloodCell	DNumberOfCTScan	0.792719
Dfever	DPregnant	0.794656
Clymphocytes	DPregnant	0.795216
CAge	DX-rayResult	0.795246
Dcoughing	CActivatedPartialThromboplastinTime	0.796253
DSex	DAsymptomatic	0.80166
Dneutrophil	CDurationOfIllness	0.803594
DShortnessOfBreath	DSoreThroat	0.804997
DCReactiveProteinLevels	DGGO	0.814443
DGGO	Dfever	0.815466
DSerumLevelsOfWhiteBloodCell	CProcalcitonin	0.81668
DCTscanResults	Ddiarrhea	0.818256
Dneutrophil	DAsymptomatic	0.819477
DRegion	DRT-PCRResults	0.822185
CDurationOfIllness	DRiskFactors	0.824636
CNumberOfFamilyMembersInfected	DCReactiveProteinLevels	0.825309
DSerumLevelsOfWhiteBloodCell	DCReactiveProteinLevels	0.826254
Cneutrophil	DNauseaVomitting	0.832636
CNumberOfFamilyMembersInfected	Dneutrophil	0.832782
CAge	DSmoking	0.833534
CNumberOfFamilyMembersInfected	Cneutrophil	0.835414
CNumberOfAffectedLobes	Ddiarrhea	0.843669
CCReactiveProteinLevels	DCTscanResults	0.848003
DGGO	Dcoughing	0.851191
DCReactiveProteinLevels	DPregnant	0.8531
CAge	CbodyTemperature	0.861864
DSerumLevelsOfWhiteBloodCell	DNauseaVomitting	0.862128
CSerumLevelsOfWhiteBloodCell	DRT-PCRResults	0.862399
DNumberOfCTScan	DCTscanResults	0.865301
CPlateletes	CHemoglobin	0.866956
Dlymphocytes	CNumberOfAffectedLobes	0.873764
DX-rayResult	Dcoughing	0.876068
Clymphocytes	CDaysBeforeSymptomsAppear	0.878436
DSerumLevelsOfWhiteBloodCell	CPlateletes	0.881447
CDaysBeforeSymptomsAppear	DCTscanResults	0.881715
Dneutrophil	Curea	0.883174
DCTscanResults	DPregnant	0.886552
Dlymphocytes	DCTscanResults	0.887813
DCTscanResults	CTimeBetweenAdmissionAndDiagnosis	0.893128
Curea	DFatigue	0.901705
Dfever	DIfPregnantPrematureDelivery	0.905131
Dlymphocytes	DSmoking	0.905604
DCTscanResults	DFatigue	0.905604
Dlymphocytes	CbodyTemperature	0.910578
CAge	DSerumLevelsOfWhiteBloodCell	0.913585
DCommunityTransmission	CbodyTemperature	0.917782
DGGO	DSoreThroat	0.920759
DSex	CPlateletes	0.922453
DSerumLevelsOfWhiteBloodCell	Curea	0.922635
DSex	DCTscanResults	0.927247
DCommunityTransmission	CDaysBeforeSymptomsAppear	0.932468
CSerumLevelsOfWhiteBloodCell	CbodyTemperature	0.935835
DIfPregnantDidBabyDie	DIfPregnantPrematureDelivery	0.935997
DSerumLevelsOfWhiteBloodCell	Dcoughing	0.93703
CAge	DIfPregnantDidBabyDie	0.93933
DCReactiveProteinLevels	DNumberOfChestXrays	0.944415
Clymphocytes	CTimeBetweenAdmissionAndDiagnosis	0.946652
DSex	CbodyTemperature	0.94718
DSerumLevelsOfWhiteBloodCell	DIfPregnantDidBabyDie	0.94925
CCReactiveProteinLevels	Curea	0.952664
DSex	Ddiarrhea	0.953946
DCommunityTransmission	CSerumLevelsOfWhiteBloodCell	0.958319
CSerumLevelsOfWhiteBloodCell	CDaysBeforeSymptomsAppear	0.960778
CProcalcitonin	Ddiarrhea	0.960818
CSerumLevelsOfWhiteBloodCell	CTimeBetweenAdmissionAndDiagnosis	0.962898
CCReactiveProteinLevels	DNauseaVomitting	0.963347
DCReactiveProteinLevels	CDaysBeforeSymptomsAppear	0.96381
DSerumLevelsOfWhiteBloodCell	Dfever	0.964099
Dneutrophil	CDaysBeforeSymptomsAppear	0.96445
CActivatedPartialThromboplastinTime	Cfibrinogen	0.966055
DSerumLevelsOfWhiteBloodCell	DPregnant	0.968368
Dcoughing	CTimeBetweenAdmissionAndDiagnosis	0.970543
DSex	DRT-PCRResults	0.970727
Cneutrophil	Curea	0.973327
Clymphocytes	DSoreThroat	0.973357
CAge	CEosinophils	0.974074
CNumberOfFamilyMembersInfected	CCReactiveProteinLevels	0.979998
DSex	DNauseaVomitting	0.983847
DRegion	DRiskFactors	0.993141
DRegion	DGGO	0.999996
DSex	DIfPregnantDidBabyDie	1
DSex	DIfPregnantPrematureDelivery	1
DSex	CHematocrit	1
DSex	DCancer	1
DRegion	CEosinophils	1
DRegion	DIfPregnantPrematureDelivery	1
DCommunityTransmission	CProcalcitonin	1
DCommunityTransmission	DFatigue	1
DCommunityTransmission	DCancer	1
CNumberOfFamilyMembersInfected	CbodyTemperature	1
Dneutrophil	DGGO	1
Dneutrophil	DIfPregnantDidBabyDie	1
Dneutrophil	DIfPregnantPrematureDelivery	1
CSerumLevelsOfWhiteBloodCell	CNumberOfAffectedLobes	1
DSerumLevelsOfWhiteBloodCell	DIfPregnantPrematureDelivery	1
DSerumLevelsOfWhiteBloodCell	DCancer	1
Dlymphocytes	DSoreThroat	1
Dlymphocytes	DIfPregnantPrematureDelivery	1
Dlymphocytes	DCancer	1
DCReactiveProteinLevels	DSmoking	1
DCReactiveProteinLevels	DAsymptomatic	1
DCReactiveProteinLevels	DIfPregnantPrematureDelivery	1
DCReactiveProteinLevels	DFatigue	1
CRedBloodCells	DNumberOfCTScan	1
CHemoglobin	DNumberOfChestXrays	1
CDurationOfIllness	DPregnant	1
CDaysBeforeSymptomsAppear	DX-rayResult	1
CDaysBeforeSymptomsAppear	CNumberOfAffectedLobes	1
DNumberOfCTScan	DSmoking	1
DNumberOfCTScan	DAsymptomatic	1
DNumberOfCTScan	DIfPregnantPrematureDelivery	1
DCTscanResults	DNumberOfChestXrays	1
DCTscanResults	DX-rayResult	1
DCTscanResults	DSmoking	1
DCTscanResults	DAsymptomatic	1
DCTscanResults	DNauseaVomitting	1
DCTscanResults	DIfPregnantPrematureDelivery	1
DCTscanResults	CActivatedPartialThromboplastinTime	1
DCTscanResults	Cfibrinogen	1
DNumberOfChestXrays	CNumberOfAffectedLobes	1
DNumberOfChestXrays	DGGO	1
DNumberOfChestXrays	DAsymptomatic	1
DNumberOfChestXrays	DNauseaVomitting	1
DNumberOfChestXrays	DIfPregnantDidBabyDie	1
DNumberOfChestXrays	DIfPregnantPrematureDelivery	1
DRT-PCRResults	DSmoking	1
DRT-PCRResults	DGGO	1
DRT-PCRResults	DAsymptomatic	1
DRT-PCRResults	Dfever	1
DRT-PCRResults	DIfPregnantDidBabyDie	1
DRT-PCRResults	DIfPregnantPrematureDelivery	1
DX-rayResult	DSmoking	1
DX-rayResult	DGGO	1
DX-rayResult	DAsymptomatic	1
DX-rayResult	Ddiarrhea	1
DX-rayResult	DNauseaVomitting	1
DX-rayResult	DPregnant	1
DX-rayResult	DFatigue	1
DRiskFactors	DCancer	1
DSmoking	DGGO	1
DSmoking	Ddiarrhea	1
DSmoking	Dfever	1
DSmoking	Dcoughing	1
DSmoking	DShortnessOfBreath	1
DSmoking	DSoreThroat	1
DSmoking	DNauseaVomitting	1
DGGO	DAsymptomatic	1
DGGO	DNauseaVomitting	1
DGGO	DIfPregnantDidBabyDie	1
DGGO	DIfPregnantPrematureDelivery	1
DGGO	DCancer	1
DAsymptomatic	Ddiarrhea	1
DAsymptomatic	Dfever	1
DAsymptomatic	DShortnessOfBreath	1
DAsymptomatic	DSoreThroat	1
DAsymptomatic	DPregnant	1
Ddiarrhea	DIfPregnantPrematureDelivery	1
Ddiarrhea	CbodyTemperature	1
Ddiarrhea	CHematocrit	1
Dfever	CHematocrit	1
Dfever	DCancer	1
Dcoughing	DCancer	1
DShortnessOfBreath	DCancer	1
DSoreThroat	DFatigue	1
DNauseaVomitting	DIfPregnantDidBabyDie	1
DNauseaVomitting	DIfPregnantPrematureDelivery	1
DPregnant	DIfPregnantDidBabyDie	1
DPregnant	DIfPregnantPrematureDelivery	1
CNumberOfFamilyMembersInfected	CEosinophils	nan
CNumberOfFamilyMembersInfected	CRedBloodCells	nan
CNumberOfFamilyMembersInfected	CNumberOfAffectedLobes	nan
CNumberOfFamilyMembersInfected	Curea	nan
CSerumLevelsOfWhiteBloodCell	CDaysToDeath	nan
Clymphocytes	CDaysToDeath	nan
CPlateletes	CRedBloodCells	nan
CEosinophils	CRedBloodCells	nan
CEosinophils	CHemoglobin	nan
CEosinophils	CProcalcitonin	nan
CEosinophils	CDurationOfIllness	nan
CRedBloodCells	CProcalcitonin	nan
CRedBloodCells	CDurationOfIllness	nan
CRedBloodCells	CDaysBeforeSymptomsAppear	nan
CRedBloodCells	CTimeBetweenAdmissionAndDiagnosis	nan
CRedBloodCells	CbodyTemperature	nan
CHemoglobin	CNumberOfAffectedLobes	nan
CProcalcitonin	CNumberOfAffectedLobes	nan
CProcalcitonin	CbodyTemperature	nan
CDurationOfIllness	CDaysToDeath	nan
CDaysToDeath	CDaysBeforeSymptomsAppear	nan
CDaysToDeath	CTimeBetweenAdmissionAndDiagnosis	nan
CDaysToDeath	CbodyTemperature	nan
CNumberOfAffectedLobes	CTimeBetweenAdmissionAndDiagnosis	nan
