# Supplementary material for: Using machine learning of clinical data to diagnose COVID-19: a systematic review and meta-analysis
Source: BMC Med Inform Decis Mak. 2020 Sep 29;20:247. doi: 10.1186/s12911-020-01266-z (PMC7522928; doi:10.1186/s12911-020-01266-z)
Supplement: Supplementary file 4 — Additional file 4 : Table S4. (TXT 104 kb) [file 12911_2020_1266_MOESM4_ESM.txt]

Patient #	Paper Source (URL)	Title	Age Range	Region	Community Transmission?	Number of family members infected	neutrophil (x10^9/L)	neutrophil (level)	serum levels of white blood cell (x10^9/L)	serum levels of white blood cell (level)	lymphocytes	lymphocytes (level)	Plateletes	C-reactive protein levels ()	C-reactive protein levels (high/low)			Eosinophils	Red blood cells	Hemoglobin	Procalcitonin (ng/dL)	Duration of illness (days)	Days to death (NA if alive)	before symptoms appear (incubation)	Number of CT scan published?	CT scan results (Pos/Neg)	Number of chest x-rays published?	RT-PCR results	X-ray results (Pos/Neg)	Risk factors (diabetes, hypertension, gene alleles, etc.)	Smoking?	Vaping (E-cig)?	Number of affected lobes	GGO (ground glass opacity)	Asymptomatic	Diarrhea?	Fever?	Coughing?	Shortness of breath?	Sore throat	Nausea/vomitting?	Time between admission and diagnosis	Pregnant	If pregnant, did baby die?	If pregnant, premature delivery?	body temperature	Hematocrit	Activated partial thromboplastin time	Fibrinogen (g/dl)
1	https://www.kjronline.org/DOIx.php?id=10.3348/kjr.2020.0146	False-Negative Results of Real-Time Reverse-Transcriptase Polymerase Chain Reaction for Severe Acute Respiratory Syndrome Coronavirus 2: Role of Deep-Learning-Based CT Diagnosis and Insights from Two Cases	0-1	Beijing	No/Wuhan			normal		normal		high			high							NA			1	Pos	0		NA	NA
2	https://www.kjronline.org/DOIx.php?id=10.3348/kjr.2020.0146	False-Negative Results of Real-Time Reverse-Transcriptase Polymerase Chain Reaction for Severe Acute Respiratory Syndrome Coronavirus 2: Role of Deep-Learning-Based CT Diagnosis and Insights from Two Cases	30-39	Beijing	No			high		high		low			high							NA			1	Pos	0		NA	NA
3	https://www.nejm.org/doi/10.1056/NEJMoa2001017	A Novel Coronavirus from Patients with Pneumonia in China, 2019	40-49	Wuhan	No/Wuhan						NA			NA								24			0	NA	0		NA	NA
4	https://www.nejm.org/doi/10.1056/NEJMoa2001017	A Novel Coronavirus from Patients with Pneumonia in China, 2020	60-69	Wuhan	No/Wuhan																	13			0	NA	2		Pos	NA
5	https://www.nejm.org/doi/10.1056/NEJMoa2001017	A Novel Coronavirus from Patients with Pneumonia in China, 2021	30-39	Wuhan	No/Wuhan																	20			0	NA	0		NA	NA
6	https://www.cambridge.org/core/jourls/infection-control-and-hospital-epidemiology/article/sarscov2-enterocolitis-with-persisting-to-excrete-the-virus-for-about-two-weeks-after-recovering-from-diarrhea-a-case-report/00F50CC267C07AD33265BA54F3866FC3	SARS-CoV-2 enterocolitis with persisting to excrete the virus for approximately two weeks after recovering from diarrhea: A case report	80-89	Cruise ship	No						NA			NA								15			0	NA				gastrectomy			0	NA		Yes	No	No	No	Yes
7	https://onlinelibrary.wiley.com/doi/full/10.1002/ppul.24734	Insight into COVID?2019 for pediatricians	1-9	Zhengzhou			1.93	normal			3.13	normal		11.2	high							NA				Pos	0		NA				2
8	https://onlinelibrary.wiley.com/doi/full/10.1002/ppul.24734	Insight into COVID?2019 for pediatricians	1-9	Zhengzhou			3.31	normal	2.63	low													NA			Pos	0			NA			2
9	https://www.eurosurveillance.org/content/10.2807/1560-7917.ES.2020.25.10.2000191	Post-discharge surveillance and positive virus detection in two medical staff recovered from coronavirus disease 2019 (COVID-19), China, January to February 2020	40-49	Wuhan	Yes									NA								30	NA		6	Pos	NA						1				Yes	Yes
10	http://rs.yiigle.com/yufabiao/1182603.htm	Detection of 2019-nCoV in the pathological paraffin embedded tissue	0-1	Huazhong	No																									lung cancer
11	https://www.eurosurveillance.org/content/10.2807/1560-7917.ES.2020.25.10.2000191	Post-discharge surveillance and positive virus detection in two medical staff recovered from coronavirus disease 2019 (COVID-19), China, January to February 2020	20-29	Wuhan	Yes						NA			NA								13	NA		3	neg	NA		NA	NA			0	NA		No	No	No	No	Yes	No
12	https://www.ncbi.nlm.nih.gov/pmc/articles/PMC7063273/	CT imaging of two cases of one family cluster 2019 novel coronavirus (2019-nCoV) pneumonia: inconsistency between clinical symptoms amelioration and imaging sign progression	0-1	Chongqing							0.87	low		8.3	normal										2	Pos	0		Neg				1	Yes
13	https://www.ncbi.nlm.nih.gov/pmc/articles/PMC7063273/	CT imaging of two cases of one family cluster 2019 novel coronavirus (2019-nCoV) pneumonia: inconsistency between clinical symptoms amelioration and imaging sign progression	0-1	Chongqing			1.73	normal			0.81	low		9.14	normal										2	Pos	0		Neg	HepB			1	Yes
14	https://link.springer.com/article/10.1007%2Fs11604-020-00945-1	CT image of novel coronavirus pneumonia: a case report	60-69	Kunming	No/Wuhan						NA			NA								NA			1	Pos	0		Neg	NA			2	Yes
15	https://www.jourlofinfection.com/article/S0163-4453(20)30109-2/fulltext	Clinical manifestations and outcome of SARS-CoV-2 infection during pregnancy	20-29		No/Wuhan																																Yes	No	Yes	No			Yes	No	NA
16	https://www.jourlofinfection.com/article/S0163-4453(20)30109-2/fulltext	Clinical manifestations and outcome of SARS-CoV-2 infection during pregnancy	20-29		No/Wuhan																																Yes	No	No	No			Yes	No	NA
17	https://www.jourlofinfection.com/article/S0163-4453(20)30109-2/fulltext	Clinical manifestations and outcome of SARS-CoV-2 infection during pregnancy	30-39		Yes																																No	Yes	No	No			Yes	No	Yes
18	https://www.jourlofinfection.com/article/S0163-4453(20)30109-2/fulltext	Clinical manifestations and outcome of SARS-CoV-2 infection during pregnancy	20-29		No/Wuhan																																Yes	No	No	No			Yes	No	NA
19	https://www.jourlofinfection.com/article/S0163-4453(20)30109-2/fulltext	Clinical manifestations and outcome of SARS-CoV-2 infection during pregnancy	30-39		No/Wuhan																																Yes	No	No	No			Yes	No	Yes
20	https://www.jourlofinfection.com/article/S0163-4453(20)30109-2/fulltext	Clinical manifestations and outcome of SARS-CoV-2 infection during pregnancy	30-39		No/Wuhan																																Yes	No	No	Yes			Yes	Yes	Yes
21	https://www.jourlofinfection.com/article/S0163-4453(20)30109-2/fulltext	Clinical manifestations and outcome of SARS-CoV-2 infection during pregnancy	30-39		No/Wuhan																																No	No	Yes	No			Yes	No	Yes
22	https://www.jourlofinfection.com/article/S0163-4453(20)30109-2/fulltext	Clinical manifestations and outcome of SARS-CoV-2 infection during pregnancy	30-39		No/Wuhan																																Yes	Yes	Yes	No			Yes	No	Yes
23	https://www.jourlofinfection.com/article/S0163-4453(20)30109-2/fulltext	Clinical manifestations and outcome of SARS-CoV-2 infection during pregnancy	20-29		No/Wuhan																																Yes	No	No	No			Yes	No	Yes
24	https://www.jourlofinfection.com/article/S0163-4453(20)30109-2/fulltext	Clinical manifestations and outcome of SARS-CoV-2 infection during pregnancy	30-39		No/Wuhan																																Yes	No	No	No			Yes	No	No
25	https://www.jourlofinfection.com/article/S0163-4453(20)30109-2/fulltext	Clinical manifestations and outcome of SARS-CoV-2 infection during pregnancy	30-39		No/Wuhan																																Yes	No	No	No			Yes	No	No
26	https://www.jourlofinfection.com/article/S0163-4453(20)30109-2/fulltext	Clinical manifestations and outcome of SARS-CoV-2 infection during pregnancy	20-29		No/Wuhan																																No	No	No	No			Yes	No	No
27	https://www.jourlofinfection.com/article/S0163-4453(20)30109-2/fulltext	Clinical manifestations and outcome of SARS-CoV-2 infection during pregnancy	30-39		No/Wuhan																																Yes	No	No	No			Yes	No	No
28	https://sypse.koreamed.org/DOIx.php?id=10.3346/jkms.2020.35.e61	The First Case of 2019 Novel Coronavirus Pneumonia Imported into Korea from Wuhan, China: Implication for Infection Prevention and Control Measures	0-1	Korea	No/Wuhan																	14	NA			Pos	6		Neg	Obese				Yes		Yes	Yes	Yes		Yes			No
29	thelancet.com/jourls/laninf/article/PIIS1473-3099(20)30158-4/fulltext	Covert COVID-19 and false-positive dengue serology in Singapore	0-1	Singapore	Yes						0.43	low	89																Neg								Yes	Yes
30	thelancet.com/jourls/laninf/article/PIIS1473-3099(20)30158-4/fulltext	Covert COVID-19 and false-positive dengue serology in Singapore	50-59	Singapore	Yes						0.94	low	65																Neg								Yes	Yes	Yes
31	https://www.kjronline.org/DOIx.php?id=10.3348/kjr.2020.0146	False-Negative Results of Real-Time Reverse-Transcriptase Polymerase Chain Reaction for Severe Acute Respiratory Syndrome Coronavirus 2: Role of Deep-Learning-Based CT Diagnosis and Insights from Two Cases	0-1	Beijing	No/Wuhan			normal		normal		high			high							NA
32	https://www.kjronline.org/DOIx.php?id=10.3348/kjr.2020.0146	False-Negative Results of Real-Time Reverse-Transcriptase Polymerase Chain Reaction for Severe Acute Respiratory Syndrome Coronavirus 2: Role of Deep-Learning-Based CT Diagnosis and Insights from Two Cases	0-1	Beijing	No			high		high		low			high							NA
33	https://www.jstage.jst.go.jp/article/bst/14/1/14_2020.01030/_pdf/-char/en	Clinical characteristics and therapeutic procedure for four cases with 2019 novel coronavirus pneumonia receiving combined Chinese and Western medicine treatment	30-39	Shanghai	No		57.2	high	4.23	low	30.3	high													6	Pos				Fatty Liver							Yes	No				11
34	https://www.jstage.jst.go.jp/article/bst/14/1/14_2020.01030/_pdf/-char/en	Clinical characteristics and therapeutic procedure for four cases with 2019 novel coronavirus pneumonia receiving combined Chinese and Western medicine treatment	10-19	Shanghai	No		57	high	6.48	normal	30.6	high													6	Pos											Yes	Yes				6
35	https://www.jstage.jst.go.jp/article/bst/14/1/14_2020.01030/_pdf/-char/en	Clinical characteristics and therapeutic procedure for four cases with 2019 novel coronavirus pneumonia receiving combined Chinese and Western medicine treatment	60-69	Shanghai	No		50	high	4.4	low	24.5	high													9	Pos											Yes	Yes				1
36	https://www.jstage.jst.go.jp/article/bst/14/1/14_2020.01030/_pdf/-char/en	Clinical characteristics and therapeutic procedure for four cases with 2019 novel coronavirus pneumonia receiving combined Chinese and Western medicine treatment	60-69	Shanghai	No		93	high	6.84	normal	6.1	high													0	Pos	5										Yes	Yes				2
37	https://jkms.org/DOIx.php?id=10.3346/jkms.2020.35.e79	Case of the Index Patient Who Caused Tertiary Transmission of Coronavirus Disease 2019 in Korea: the Application of Lopinavir/Ritonavir for the Treatment of COVID-19 Pneumonia Monitored by Quantitative RT-PCR	0-1	Korea	No/Wuhan		NA				NA		NA	NA								NA	NA		0	NA	0		NA	None			NA	NA		No	Yes	Yes	Yes	NA			No	NA	NA
38	https://kjronline.org/DOIx.php?id=10.3348/kjr.2020.0078	Case of the Index Patient Who Caused Tertiary Transmission of Coronavirus Disease 2019 in Korea: the Application of Lopinavir/Ritonavir for the Treatment of COVID-19 Pneumonia Monitored by Quantitative RT-PCR	0-1	Jiangxi	No/Wuhan			high		normal		low	NA		high										1	Pos	0		NA	None
39	https://kjronline.org/DOIx.php?id=10.3348/kjr.2020.0078	Case of the Index Patient Who Caused Tertiary Transmission of Coronavirus Disease 2019 in Korea: the Application of Lopinavir/Ritonavir for the Treatment of COVID-19 Pneumonia Monitored by Quantitative RT-PCR	30-39	Jiangxi	Yes			normal		normal		normal			normal																					No	Yes			Yes
40	https://www.thelancet.com/journals/laninf/article/PIIS1473-3099(20)30159-6/fulltext	Outbreak investigation for COVID-19 in northern Vietnam	0-1	Vietnam	No/Wuhan																	11
41	https://www.thelancet.com/journals/laninf/article/PIIS1473-3099(20)30159-6/fulltext	Outbreak investigation for COVID-19 in northern Vietnam	0-1	Vietnam	No/Wuhan
42	https://www.thelancet.com/journals/laninf/article/PIIS1473-3099(20)30159-6/fulltext	Outbreak investigation for COVID-19 in northern Vietnam	0-1	Vietnam	Yes																																	Yes
43	https://www.thelancet.com/journals/laninf/article/PIIS1473-3099(20)30159-6/fulltext	Outbreak investigation for COVID-19 in northern Vietnam	40-49
45	https://www.sciencedirect.com/science/article/pii/S1684118220300608?via%3Dihub	A case of COVID-19 and pneumonia returning from Macau in Taiwan: Clinical course and anti-SARS-CoV-2 IgG dynamic	40-49	Taiwan	No				4.2	low	1.49	normal	233									24	NA	7	0		1		Pos	Hypertension			2			No	Yes	Yes	Yes	No			No
46	https://www.sciencedirect.com/science/article/pii/S168411822030061X?via%3Dihub	A patient with SARS-CoV-2 infection during pregnancy in Qingdao, China	30-39	Qingdao	Yes																	16	NA	13	1	Pos	0						2	Yes		Yes	No	No	No	No			Yes	No	No
47	https://wwwnc.cdc.gov/eid/article/26/7/20-0445_article	Rhabdomyolysis as Potential Late Complication Associated with COVID-19	60-69	Wuhan			3.31	normal						111	high									6	0		1		Pos					Yes		No	Yes	Yes	No	No			No
48	https://jamanetwork.com/journals/jama/fullarticle/2761659	Novel Coronavirus Infection in Hospitalized Infants Under 1 Year of Age in China	0-1	Beijing	No/Wuhan	2																															Yes					1
49	https://jamanetwork.com/journals/jama/fullarticle/2761659	Novel Coronavirus Infection in Hospitalized Infants Under 1 Year of Age in China	0-1	Beijing	No/Wuhan	1																															Yes					1
50	https://jamanetwork.com/journals/jama/fullarticle/2761659	Novel Coronavirus Infection in Hospitalized Infants Under 1 Year of Age in China	0-1	Hainan	No/Wuhan	5																															No					3
51	https://jamanetwork.com/journals/jama/fullarticle/2761659	Novel Coronavirus Infection in Hospitalized Infants Under 1 Year of Age in China	0-1	Hainan	No/Wuhan	1																																				3
52	https://jamanetwork.com/journals/jama/fullarticle/2761659	Novel Coronavirus Infection in Hospitalized Infants Under 1 Year of Age in China	0-1	Guangdong	No/Wuhan	2																															Yes					1
53	https://jamanetwork.com/journals/jama/fullarticle/2761659	Novel Coronavirus Infection in Hospitalized Infants Under 1 Year of Age in China	0-1	Anhui	No/Wuhan	2																																Yes				1
54	https://jamanetwork.com/journals/jama/fullarticle/2761659	Novel Coronavirus Infection in Hospitalized Infants Under 1 Year of Age in China	0-1	Shangzhai	No/Wuhan	2																																Yes				1
55	https://jamanetwork.com/journals/jama/fullarticle/2761659	Novel Coronavirus Infection in Hospitalized Infants Under 1 Year of Age in China	0-1	Zheijiang	NA	1																															Yes					1
56	https://jamanetwork.com/journals/jama/fullarticle/2761659	Novel Coronavirus Infection in Hospitalized Infants Under 1 Year of Age in China	0-1	Guizhou	No	1																															NA					2
57	http://rs.yiigle.com/yufabiao/1181338.htm	Novel Coronavirus Infection in Hospitalized Infants Under 1 Year of Age in China	30-39	Beijing	No/Wuhan									38.37	high														Neg								Yes
58	http://rs.yiigle.com/yufabiao/1181338.htm	Novel Coronavirus Infection in Hospitalized Infants Under 1 Year of Age in China	30-39	Beijing	Return to Beijing from Wuhan 7 days ago									2.04	normal														Pos	diabetes							Yes
59	http://rs.yiigle.com/yufabiao/1181338.htm	Novel Coronavirus Infection in Hospitalized Infants Under 1 Year of Age in China	40-49	Beijing	No/Wuhan									38.37	high														Pos							Yes	Yes
60	http://rs.yiigle.com/yufabiao/1181338.htm	Novel Coronavirus Infection in Hospitalized Infants Under 1 Year of Age in China	30-39	Beijing	No									2.2	normal																						Yes	Yes
61	http://rs.yiigle.com/yufabiao/1181338.htm	Novel Coronavirus Infection in Hospitalized Infants Under 1 Year of Age in China	40-49	Beijing	Yes									16.58	high																						Yes
62	http://rs.yiigle.com/yufabiao/1181338.htm	Novel Coronavirus Infection in Hospitalized Infants Under 1 Year of Age in China	20-29	Beijing										0.85	normal																						Yes	Yes		Yes
63	http://rs.yiigle.com/yufabiao/1181338.htm	Novel Coronavirus Infection in Hospitalized Infants Under 1 Year of Age in China	40-49	Beijing	No/Wuhan									12.7	high																						Yes	Yes
64	http://rs.yiigle.com/yufabiao/1181338.htm	Novel Coronavirus Infection in Hospitalized Infants Under 1 Year of Age in China	40-49	Beijing	No/Wuhan									0.8	normal																						No	Yes
65	http://rs.yiigle.com/yufabiao/1181338.htm	Novel Coronavirus Infection in Hospitalized Infants Under 1 Year of Age in China	10-19	Beijing	No/Wuhan									34.64	high																						Yes									37.9
66	https://www.ncbi.nlm.nih.gov/pubmed/32061200	[Analysis of CT features of 15 Children with 2019 novel coronavirus infection]	10-19							low																Pos												Yes
67	https://www.ncbi.nlm.nih.gov/pubmed/32061200	[Analysis of CT features of 15 Children with 2019 novel coronavirus infection]	1-9							low																								Yes			Yes
68	https://www.ncbi.nlm.nih.gov/pubmed/32061200	[Analysis of CT features of 15 Children with 2019 novel coronavirus infection]	10-19							normal																Pos								Yes			Yes
69	https://www.ncbi.nlm.nih.gov/pubmed/32061200	[Analysis of CT features of 15 Children with 2019 novel coronavirus infection]	10-19							low
70	https://www.ncbi.nlm.nih.gov/pubmed/32061200	[Analysis of CT features of 15 Children with 2019 novel coronavirus infection]	1-9							low																								Yes
71	https://www.ncbi.nlm.nih.gov/pubmed/32061200	[Analysis of CT features of 15 Children with 2019 novel coronavirus infection]	1-9							normal
72	https://www.ncbi.nlm.nih.gov/pubmed/32061200	[Analysis of CT features of 15 Children with 2019 novel coronavirus infection]	10-19							normal																								Yes			Yes
73	https://www.ncbi.nlm.nih.gov/pubmed/32061200	[Analysis of CT features of 15 Children with 2019 novel coronavirus infection]	1-9							normal																											Yes
74	https://www.ncbi.nlm.nih.gov/pubmed/32061200	[Analysis of CT features of 15 Children with 2019 novel coronavirus infection]	1-9							normal
75	https://www.ncbi.nlm.nih.gov/pubmed/32061200	[Analysis of CT features of 15 Children with 2019 novel coronavirus infection]	10-19							normal																								Yes
76	https://www.ncbi.nlm.nih.gov/pubmed/32061200	[Analysis of CT features of 15 Children with 2019 novel coronavirus infection]	1-9							low																								Yes
77	https://www.ncbi.nlm.nih.gov/pubmed/32061200	[Analysis of CT features of 15 Children with 2019 novel coronavirus infection]	1-9							low																											Yes
78	https://www.ncbi.nlm.nih.gov/pubmed/32061200	[Analysis of CT features of 15 Children with 2019 novel coronavirus infection]	1-9							normal																								Yes
79	https://www.ncbi.nlm.nih.gov/pubmed/32061200	[Analysis of CT features of 15 Children with 2019 novel coronavirus infection]	1-9							low
80	https://www.ncbi.nlm.nih.gov/pubmed/32061200	[Analysis of CT features of 15 Children with 2019 novel coronavirus infection]	1-9							low
81	https://www.nejm.org/doi/full/10.1056/NEJMc2001621	Journey of a Thai Taxi Driver and Novel Coronavirus	50-59	Thailand	No																																Yes	Yes		Yes
82	https://www.nejm.org/doi/full/10.1056/NEJMc2001573	A Locally Transmitted Case of SARS-CoV-2 Infection in Taiwan	50-59	Taiwan	No/Wuhan	1																					1		Pos	diabetes							Yes			Yes
83	https://www.nejm.org/doi/full/10.1056/NEJMc2001573	A Locally Transmitted Case of SARS-CoV-2 Infection in Taiwan	50-59	Taiwan	Yes	1																					1		Pos
84	https://pubs.rsna.org/doi/full/10.1148/radiol.2020200323	Pre- and Posttreatment Chest CT Findings: 2019 Novel Coronavirus (2019-nCoV) Pneumonia	40-49	Guangzhou	No/Wuhan			normal				normal			high									5	3	Pos											Yes
85	http://rs.yiigle.com/yufabiao/1180144.htm	First case of severe childhood novel coronavirus pneumonia in China	1-9	Wuhan	No/Wuhan			low		normal		low													2	Pos	2		Pos								Yes		Yes
86	https://jamanetwork.com/journals/jama/fullarticle/2762028	Presumed Asymptomatic Carrier Transmission of COVID-19	20-29	Wuhan	No/Wuhan		3.62	normal	5.65	normal	1.55	normal		0.69	normal
87	https://jamanetwork.com/journals/jama/fullarticle/2762028	Presumed Asymptomatic Carrier Transmission of COVID-19	0-1	Anyang	No/Wuhan		6.89	normal	7.97	normal	0.53	low		217.17	high
88	https://jamanetwork.com/journals/jama/fullarticle/2762028	Presumed Asymptomatic Carrier Transmission of COVID-19	0-1	Anyang	No/Wuhan		2.64	normal	4.59	normal	1.65	normal		10.14	high
89	https://jamanetwork.com/journals/jama/fullarticle/2762028	Presumed Asymptomatic Carrier Transmission of COVID-19	0-1	Anyang	No/Wuhan		2.1	normal	3.29	low	0.91	low		66.07	high
90	https://jamanetwork.com/journals/jama/fullarticle/2762028	Presumed Asymptomatic Carrier Transmission of COVID-19	0-1	Anyang	No/Wuhan		2.89	normal	3.44	low	0.46	low		14.9	high
91	https://jamanetwork.com/journals/jama/fullarticle/2762028	Presumed Asymptomatic Carrier Transmission of COVID-19	0-1	Anyang	No/Wuhan		8.21	high	9.43	normal	0.69	low		202.03	high
92	https://www.ncbi.nlm.nih.gov/pubmed/32056407	Case of the Index Patient Who Caused Tertiary Transmission of COVID-19 Infection in Korea: the Application of Lopinavir/Ritonavir for the Treatment of COVID-19 Infected Pneumonia Monitored by Quantitative RT-PCR	50-59	Wuhan					7.2	normal			301	0.4	normal																						Yes
93	https://academic.oup.com/qjmed/advance-article/doi/10.1093/qjmed/hcaa038/5740588	Changes of CT findings in a 2019 novel coronavirus (2019-nCoV) pneumonia patient	40-49	Chengdu	No/Wuhan	1			5.11	normal		high		22.5	high											Pos		Pos						Yes			Yes	Yes
94	https://www.nejm.org/doi/full/10.1056/NEJMc2001737	SARS-CoV-2 Viral Load in Upper Respiratory Specimens of Infected Patients	40-49	Zhuhai																																Yes	Yes
95	https://www.nejm.org/doi/full/10.1056/NEJMc2001737	SARS-CoV-2 Viral Load in Upper Respiratory Specimens of Infected Patients	50-59	Zhuhai																																	Yes				Yes
96	https://www.nejm.org/doi/full/10.1056/NEJMc2001737	SARS-CoV-2 Viral Load in Upper Respiratory Specimens of Infected Patients	30-39	Zhuhai																																	Yes	Yes	Yes
97	https://www.nejm.org/doi/full/10.1056/NEJMc2001737	SARS-CoV-2 Viral Load in Upper Respiratory Specimens of Infected Patients	60-69	Zhuhai																																	Yes		Yes
98	https://www.nejm.org/doi/full/10.1056/NEJMc2001737	SARS-CoV-2 Viral Load in Upper Respiratory Specimens of Infected Patients	70-79	Zhuhai																																		Yes
99	https://www.nejm.org/doi/full/10.1056/NEJMc2001737	SARS-CoV-2 Viral Load in Upper Respiratory Specimens of Infected Patients	60-69	Zhuhai																																		Yes
100	https://www.nejm.org/doi/full/10.1056/NEJMc2001737	SARS-CoV-2 Viral Load in Upper Respiratory Specimens of Infected Patients	50-59	Zhuhai																																	Yes
101	https://www.nejm.org/doi/full/10.1056/NEJMc2001737	SARS-CoV-2 Viral Load in Upper Respiratory Specimens of Infected Patients	20-29	Zhuhai																																		Yes
102	https://www.nejm.org/doi/full/10.1056/NEJMc2001737	SARS-CoV-2 Viral Load in Upper Respiratory Specimens of Infected Patients	70-79	Zhuhai																																		Yes
103	https://www.nejm.org/doi/full/10.1056/NEJMc2001737	SARS-CoV-2 Viral Load in Upper Respiratory Specimens of Infected Patients	70-79	Zhuhai																																	Yes		Yes
104	https://www.nejm.org/doi/full/10.1056/NEJMc2001737	SARS-CoV-2 Viral Load in Upper Respiratory Specimens of Infected Patients	60-69	Zhuhai																																		Yes
105	https://www.nejm.org/doi/full/10.1056/NEJMc2001737	SARS-CoV-2 Viral Load in Upper Respiratory Specimens of Infected Patients	50-59	Zhuhai																																	Yes	Yes
106	https://www.nejm.org/doi/full/10.1056/NEJMc2001737	SARS-CoV-2 Viral Load in Upper Respiratory Specimens of Infected Patients	60-69	Zhuhai																																	Yes	Yes
107	https://www.nejm.org/doi/full/10.1056/NEJMc2001737	SARS-CoV-2 Viral Load in Upper Respiratory Specimens of Infected Patients	60-69	Zhuhai																																	Yes	Yes	Yes
108	https://www.nejm.org/doi/full/10.1056/NEJMc2001737	SARS-CoV-2 Viral Load in Upper Respiratory Specimens of Infected Patients	60-69	Zhuhai
109	https://www.nejm.org/doi/full/10.1056/NEJMc2001737	SARS-CoV-2 Viral Load in Upper Respiratory Specimens of Infected Patients	40-49	Zhuhai																																	Yes
110	https://www.nejm.org/doi/full/10.1056/NEJMc2001737	SARS-CoV-2 Viral Load in Upper Respiratory Specimens of Infected Patients	30-39	Zhuhai																																		Yes
111	https://www.nejm.org/doi/full/10.1056/NEJMc2001737	SARS-CoV-2 Viral Load in Upper Respiratory Specimens of Infected Patients	20-29	Zhuhai
112	https://onlinelibrary.wiley.com/doi/full/10.1002/jmv.25711	The course of clinical diagnosis and treatment of a case infected with coronavirus disease 2019	40-49	Wuwei	No/Wuhan		7.8	normal	8.7	normal	0.4	low		84	high											Pos		Pos		diabetes, hypertension	Yes						Yes	Yes	No	No	Yes
113	https://www.researchgate.net/publication/339244532_First_cases_of_coronavirus_disease_2019_COVID-19_in_France_surveillance_investigations_and_control_measures_January_2020	First cases of coronavirus disease 2019 (COVID-19) in France: surveillance, investigations and control measures, January 2020	40-49	France	No/Wuhan																			3				Pos									Yes	Yes
114	https://www.researchgate.net/publication/339244532_First_cases_of_coronavirus_disease_2019_COVID-19_in_France_surveillance_investigations_and_control_measures_January_2020	First cases of coronavirus disease 2019 (COVID-19) in France: surveillance, investigations and control measures, January 2021	30-39	China	No																	24						Pos									Yes	Yes
115	https://www.researchgate.net/publication/339244532_First_cases_of_coronavirus_disease_2019_COVID-19_in_France_surveillance_investigations_and_control_measures_January_2020	First cases of coronavirus disease 2019 (COVID-19) in France: surveillance, investigations and control measures, January 2022	30-39	China	No																	24						Pos									Yes	Yes	Yes
116	https://www.nejm.org/doi/suppl/10.1056/NEJMc2001899/suppl_file/nejmc2001899_appendix.pdf	Evidence of SARS-CoV-2 infection in returning travelers from Wuhan, China	50-59	Germany	No/Wuhan																														Yes
117	https://www.nejm.org/doi/suppl/10.1056/NEJMc2001899/suppl_file/nejmc2001899_appendix.pdf	Evidence of SARS-CoV-2 infection in returning travelers from Wuhan, China	40-49	Germany	No/Wuhan																														Yes
118	https://academic.oup.com/jid/advance-article/doi/10.1093/infdis/jiaa077/5739751	A Familial Cluster of Infection Associated With the 2019 Novel Coronavirus Indicating Possible Person-to-Person Transmission During the Incubation Period	80-89	Shanghai					7.16	normal	1.19	normal			normal							5	5			Pos				hypertension, heart disease, and chronic obstructive pulmonary disease							Yes	Yes
119	https://academic.oup.com/jid/advance-article/doi/10.1093/infdis/jiaa077/5739751	A Familial Cluster of Infection Associated With the 2019 Novel Coronavirus Indicating Possible Person-to-Person Transmission During the Incubation Period	70-79	Shanghai																																	Yes
120	https://academic.oup.com/jid/advance-article/doi/10.1093/infdis/jiaa077/5739751	A Familial Cluster of Infection Associated With the 2019 Novel Coronavirus Indicating Possible Person-to-Person Transmission During the Incubation Period	60-69	Wuhan	No						0.88	low																						Yes			Yes
121	https://academic.oup.com/jid/advance-article/doi/10.1093/infdis/jiaa077/5739751	A Familial Cluster of Infection Associated With the 2019 Novel Coronavirus Indicating Possible Person-to-Person Transmission During the Incubation Period	60-69	Wuhan	No																																Yes
122	https://www.ncbi.nlm.nih.gov/pubmed/32065520	[First case of neonate infected with novel coronavirus pneumonia in China]	0-1		Yes				7.66	normal		high	399	0.75												Pos										Yes	Yes	Yes	Yes		Yes
123	https://www.ncbi.nlm.nih.gov/pmc/articles/PMC7036338/#S1	Viral Load Kinetics of SARS-CoV-2 Infection in First Two Patients in Korea	30-39	Korea	No/Wuhan																							Pos						Yes		Yes	Yes	Yes	Yes
124	https://www.ncbi.nlm.nih.gov/pmc/articles/PMC7036338/#S1	Viral Load Kinetics of SARS-CoV-2 Infection in First Two Patients in Korea	50-59	Korea	No/Wuhan																													Yes				Yes		Yes
125	https://journals.sagepub.com/doi/full/10.1177/0846537120913033?url_ver=Z39.88-2003&rfr_id=ori:rid:crossref.org&rfr_dat=cr_pub%3dpubmed	CT Imaging and Differential Diagnosis of COVID-19	50-59	Wuhan	No/Wuhan			high		normal		low		7.8	high											Pos							1	Yes		No	Yes	No	No
126	https://journals.sagepub.com/doi/full/10.1177/0846537120913033?url_ver=Z39.88-2003&rfr_id=ori:rid:crossref.org&rfr_dat=cr_pub%3dpubmed	CT Imaging and Differential Diagnosis of COVID-20	60-69	Wuhan	No/Wuhan			normal		normal		normal		33.57	high											Pos							1	Yes			Yes	Yes	No
127	https://journals.sagepub.com/doi/full/10.1177/0846537120913033?url_ver=Z39.88-2003&rfr_id=ori:rid:crossref.org&rfr_dat=cr_pub%3dpubmed	CT Imaging and Differential Diagnosis of COVID-21	40-49	Wuhan	No/Wuhan					normal		low		73.99	high											Pos							5	Yes				No	No
128	https://journals.sagepub.com/doi/full/10.1177/0846537120913033?url_ver=Z39.88-2003&rfr_id=ori:rid:crossref.org&rfr_dat=cr_pub%3dpubmed	CT Imaging and Differential Diagnosis of COVID-22	40-49	Shenzhen	No/Wuhan			normal		normal		low		136.51	high											Pos							1	Yes			Yes	No	No
129	https://journals.sagepub.com/doi/full/10.1177/0846537120913033?url_ver=Z39.88-2003&rfr_id=ori:rid:crossref.org&rfr_dat=cr_pub%3dpubmed	CT Imaging and Differential Diagnosis of COVID-23	60-69		Yes			normal		normal		normal														Neg				rheumatoid arthritis				Yes			No	No					No
130	https://journals.sagepub.com/doi/full/10.1177/0846537120913033?url_ver=Z39.88-2003&rfr_id=ori:rid:crossref.org&rfr_dat=cr_pub%3dpubmed	CT Imaging and Differential Diagnosis of COVID-24	50-59	Wuhan	No/Wuhan																					Inconclusive				hypertension				Yes			No	No					No
131	https://pubs.rsna.org/doi/10.1148/radiol.2020200280	CT Manifestations of Two Cases of 2019 Novel Coronavirus (2019-nCoV) Pneumonia	40-49	Wuhan	No/Wuhan			high				low													4	Pos											Yes	Yes	Yes
132	https://pubs.rsna.org/doi/10.1148/radiol.2020200280	CT Manifestations of Two Cases of 2019 Novel Coronavirus (2019-nCoV) Pneumonia	30-39	Wuhan	No/Wuhan							high													3	Pos											Yes	Yes
133	https://www.ncbi.nlm.nih.gov/pubmed/?term=32196707	The clinical characteristics of pneumonia patients coinfected with 2019 novel coronavirus and influenza virus in Wuhan, China	40-49				2.62	normal	3.87	low	0.88	low		1.8	high															influenza							Yes	Yes	Yes
134	https://www.ncbi.nlm.nih.gov/pubmed/?term=32196707	The clinical characteristics of pneumonia patients coinfected with 2019 novel coronavirus and influenza virus in Wuhan, China	50-59				3.67	normal	4.89	normal	0.81	low		21.5	high															influenza							Yes	Yes	Yes
135	https://www.ncbi.nlm.nih.gov/pubmed/?term=32196707	The clinical characteristics of pneumonia patients coinfected with 2019 novel coronavirus and influenza virus in Wuhan, China	60-69				3.05	normal	4.49	low	0.95	low		0.9	normal															influenza							Yes	Yes	Yes
136	https://www.ncbi.nlm.nih.gov/pubmed/?term=32196707	The clinical characteristics of pneumonia patients coinfected with 2019 novel coronavirus and influenza virus in Wuhan, China	30-39				2.03	normal	3.39	low	0.84	low		6.8	high															influenza							Yes	Yes	Yes
137	https://www.ncbi.nlm.nih.gov/pubmed/?term=32196707	The clinical characteristics of pneumonia patients coinfected with 2019 novel coronavirus and influenza virus in Wuhan, China	40-49				6.4	normal	9.12	normal	1.92	normal		9.5	high															influenza
138	https://link.springer.com/article/10.1007/s12250-020-00203-8	Clinical Features and Treatment of 2019-nCov Pneumonia Patients in Wuhan: Report of A Couple Cases	30-39	Wuhan	No/Wuhan	1	0.99	low			0.89	low		35.43	high										4	Pos								Yes			Yes	Yes	Yes	Yes
139	https://link.springer.com/article/10.1007/s12250-020-00203-8	Clinical Features and Treatment of 2019-nCov Pneumonia Patients in Wuhan: Report of A Couple Cases	30-39	Wuhan	No/Wuhan	1	2.07	normal			0.55	low		19.94	high										4	Pos								Yes			Yes	Yes	Yes
140	https://pubs.rsna.org/doi/10.1148/radiol.2020200269	Evolution of CT Manifestations in a Patient Recovered from 2019 Novel Coronavirus (2019-nCoV) Pneumonia in Wuhan, China	40-49	Wuhan	No/Wuhan				2.88	low	0.9	low		158.95	high							25			4	Pos	1		Pos								Yes	Yes	Yes
141	https://www.ncbi.nlm.nih.gov/pubmed/32104884	Nepal's first case of COVID-19 and public health response	30-39	Nepal	No/Wuhan																																					12
142	https://www.jstage.jst.go.jp/article/bst/14/1/14_2020.01030/_pdf/-char/en	Clinical characteristics and therapeutic procedure for four cases with 2019 novel coronavirus pneumonia receiving combined Chinese and Western medicine treatment	30-39	Shanghai	No/Wuhan			normal		normal		normal												11	6		0										Yes	No
143	https://www.jstage.jst.go.jp/article/bst/14/1/14_2020.01030/_pdf/-char/en	Clinical characteristics and therapeutic procedure for four cases with 2019 novel coronavirus pneumonia receiving combined Chinese and Western medicine treatment	10-19	Shanghai	No/Wuhan			normal		normal		normal												6	6		0										Yes	Yes
144	https://www.jstage.jst.go.jp/article/bst/14/1/14_2020.01030/_pdf/-char/en	Clinical characteristics and therapeutic procedure for four cases with 2019 novel coronavirus pneumonia receiving combined Chinese and Western medicine treatment	60-69	Shanghai	Yes			normal		normal		normal												1	9		0										Yes	Yes
145	https://www.jstage.jst.go.jp/article/bst/14/1/14_2020.01030/_pdf/-char/en	Clinical characteristics and therapeutic procedure for four cases with 2019 novel coronavirus pneumonia receiving combined Chinese and Western medicine treatment	60-69	Shanghai	No/Wuhan			high		normal		low												2	0		5										Yes	Yes
146	https://www.ncbi.nlm.nih.gov/pmc/articles/PMC7055038/	Early transmission patterns of coronavirus disease 2019 (COVID-19) in travellers from Wuhan to Thailand, January 2020	60-69	Wuhan	No/Wuhan			normal				normal															2		Pos							No	No	No	No	Yes
147	https://www.ncbi.nlm.nih.gov/pmc/articles/PMC7055038/	Early transmission patterns of coronavirus disease 2019 (COVID-19) in travellers from Wuhan to Thailand, January 2021	70-79	Wuhan	No/Wuhan																						2	Neg	Pos								Yes			Yes
148	https://link.springer.com/article/10.1007%2Fs00134-020-05976-w	Imaging changes in severe COVID-19 pneumonia	70-79	Zunyi	Unspecified																		NA		1	Pos				hypertension, diabetes
149	https://journals.lww.com/thoracicimaging/Abstract/publishahead/Computed_Tomography_Manifestations_of_5_Cases_of.99443.aspx	Computed Tomography Manifestations of 5 Cases of the Novel Coronavirus Disease 2019 (COVID-19) Pneumonia From Patients Outside Wuhan	40-49		No				3.77	low	0.901	low		32.73	high										2	Pos							2	Yes			Yes	Yes	Yes			14	No
150	https://journals.lww.com/thoracicimaging/Abstract/publishahead/Computed_Tomography_Manifestations_of_5_Cases_of.99443.aspx	Computed Tomography Manifestations of 5 Cases of the Novel Coronavirus Disease 2019 (COVID-19) Pneumonia From Patients Outside Wuhan	60-69		Yes										normal									11	1	Pos				hypertension				Yes			No	Yes				11	No
151	https://journals.lww.com/thoracicimaging/Abstract/publishahead/Computed_Tomography_Manifestations_of_5_Cases_of.99443.aspx	Computed Tomography Manifestations of 5 Cases of the Novel Coronavirus Disease 2019 (COVID-19) Pneumonia From Patients Outside Wuhan	50-59		Yes						1.065	normal		24.61	high									5	2	Pos							1	Yes			Yes						No
152	https://journals.lww.com/thoracicimaging/Abstract/publishahead/Computed_Tomography_Manifestations_of_5_Cases_of.99443.aspx	Computed Tomography Manifestations of 5 Cases of the Novel Coronavirus Disease 2019 (COVID-19) Pneumonia From Patients Outside Wuhan	50-59											69.93	high										1	Pos								Yes			Yes					14
153	https://journals.lww.com/thoracicimaging/Abstract/publishahead/Computed_Tomography_Manifestations_of_5_Cases_of.99443.aspx	Computed Tomography Manifestations of 5 Cases of the Novel Coronavirus Disease 2019 (COVID-19) Pneumonia From Patients Outside Wuhan	40-49		No/Wuhan									21.27	high										2	Pos								Yes			Yes					6	No
154	http://tp.amegroups.com/article/view/35919/28274	Clinical analysis of 10 neonates born to mothers with 2019-nCoV pneumonia	20-29	Wuhan																																	Yes						Yes	No
155	http://tp.amegroups.com/article/view/35919/28274	Clinical analysis of 10 neonates born to mothers with 2019-nCoV pneumonia	30-39	Wuhan																																	Yes						Yes	Yes
156	http://tp.amegroups.com/article/view/35919/28274	Clinical analysis of 10 neonates born to mothers with 2019-nCoV pneumonia	30-39	Wuhan																																		Yes					Yes	Yes
157	http://tp.amegroups.com/article/view/35919/28274	Clinical analysis of 10 neonates born to mothers with 2019-nCoV pneumonia	30-39	Wuhan																																	Yes						Yes	No
158	http://tp.amegroups.com/article/view/35919/28274	Clinical analysis of 10 neonates born to mothers with 2019-nCoV pneumonia	30-39	Wuhan																																	No						Yes	No
159	http://tp.amegroups.com/article/view/35919/28274	Clinical analysis of 10 neonates born to mothers with 2019-nCoV pneumonia	30-39	Wuhan																																	Yes						Yes	No
160	http://tp.amegroups.com/article/view/35919/28274	Clinical analysis of 10 neonates born to mothers with 2019-nCoV pneumonia	30-39	Wuhan																																	Yes						Yes	No
161	http://tp.amegroups.com/article/view/35919/28274	Clinical analysis of 10 neonates born to mothers with 2019-nCoV pneumonia	20-29	Wuhan																																	Yes						Yes	6h
162	http://tp.amegroups.com/article/view/35919/28274	Clinical analysis of 10 neonates born to mothers with 2019-nCoV pneumonia	20-29	Wuhan																																	Yes						Yes	6h
163	http://tp.amegroups.com/article/view/35919/28274	Clinical analysis of 10 neonates born to mothers with 2019-nCoV pneumonia	30-39	Wuhan																																	No						Yes	No
164	https://onlinelibrary.wiley.com/doi/epdf/10.1111/ajt.15874	Case report of COVID?19 in a kidney transplant recipient: Does immunosuppression alter the clinical presentation?	50-59						10.15	normal	1.8	normal	126	13.2 mg/dL	high									5						kidney transplant recipient
165	https://www.jto.org/article/S1556-0864(20)30201-X/pdf	Exuberant Plasmocytosis in Bronchoalveolar Lavage Specimen of the First Patient Requiring Extracorporeal Membrane Oxygenation for SARS-CoV-2 in Europe	60-69	Italy																					1	Pos	2		Neg					Yes		No	Yes	No	No	No
166	https://onlinelibrary.wiley.com/doi/pdf/10.1002/jmv.25783	Clinical features and treatment of COVID?19 patients in northeast Chongqing	50-59		No/Wuhan			high		high		high																		diabetes
167	https://www.ijidonline.com/article/S1201-9712(20)30146-6/pdf	Transmission of COVID-19 in the terminal stages of the incubation period: A familial cluster	0-1
168	https://www.thelancet.com/action/showPdf?pii=S0140-6736%2820%2930360-3	Clinical characteristics and intrauterine vertical transmission potential of COVID-19 infection in nine pregnant women: a retrospective review of medical records	30-39	Wuhan	Yes				6.15	low	1.59E+00	normal			High										1	Pos				influenza				Yes		No	No	Yes	No	No			Yes	No
169	https://www.thelancet.com/action/showPdf?pii=S0140-6736%2820%2930360-3	Clinical characteristics and intrauterine vertical transmission potential of COVID-19 infection in nine pregnant women: a retrospective review of medical records	20-29	Wuhan	Yes				5.07	low	5.60E-01	low			High										1	Pos								No		No	Yes	Yes	No	No			Yes	No
170	https://www.thelancet.com/action/showPdf?pii=S0140-6736%2820%2930360-3	Clinical characteristics and intrauterine vertical transmission potential of COVID-19 infection in nine pregnant women: a retrospective review of medical records	40-49	Wuhan	Yes				8.78	low	4.60E-01	low			High										1	Pos				hypertension				Yes		No	No	Yes	No	No			Yes	Yes
171	https://www.thelancet.com/action/showPdf?pii=S0140-6736%2820%2930360-3	Clinical characteristics and intrauterine vertical transmission potential of COVID-19 infection in nine pregnant women: a retrospective review of medical records	20-29	Wuhan	Yes				7.63	low	2.83E+00	normal			normal										1	Pos				Pre-eclampsia				Yes		Yes	Yes	No	Yes	No			Yes	Yes
172	https://www.thelancet.com/action/showPdf?pii=S0140-6736%2820%2930360-3	Clinical characteristics and intrauterine vertical transmission potential of COVID-19 infection in nine pregnant women: a retrospective review of medical records	20-29	Wuhan	Yes				9.34	low	6.90E-01	low			High										1	Pos				Fetal distress				Yes		No	Yes	No	No	No			Yes	No
173	https://www.thelancet.com/action/showPdf?pii=S0140-6736%2820%2930360-3	Clinical characteristics and intrauterine vertical transmission potential of COVID-19 infection in nine pregnant women: a retrospective review of medical records	20-29	Wuhan	Yes				5.57	low	6.60E-01	low			High										1	Pos				None				No		No	Yes	Yes	No	Yes			Yes	Yes
174	https://www.thelancet.com/action/showPdf?pii=S0140-6736%2820%2930360-3	Clinical characteristics and intrauterine vertical transmission potential of COVID-19 infection in nine pregnant women: a retrospective review of medical records	20-29	Wuhan	Yes				10.6	high	8.70E-01	low			NA										1	Neg				PROM				No		No	Yes	No	No	Yes			Yes	Yes
175	https://www.thelancet.com/action/showPdf?pii=S0140-6736%2820%2930360-3	Clinical characteristics and intrauterine vertical transmission potential of COVID-19 infection in nine pregnant women: a retrospective review of medical records	20-29	Wuhan	Yes				9.96	high	1.53E+00	normal			normal										1	Pos				Fetal distress				Yes		No	Yes	No	No	No			Yes	No
176	https://www.thelancet.com/action/showPdf?pii=S0140-6736%2820%2930360-3	Clinical characteristics and intrauterine vertical transmission potential of COVID-19 infection in nine pregnant women: a retrospective review of medical records	30-39	Wuhan	Yes				7.08	low	1.47E+00	normal			High										1	Pos				PROM				Yes		No	Yes	No	No	No			Yes	No
177	https://www.sciencedirect.com/science/article/pii/S0923753420360804?via%3Dihub	Atypical lung feature on chest CT in a lung adenocarcinoma cancer patient infected with COVID-19	40-49	Zhengzhou	No		27.91	high	36.07	high	1.99E+00	normal		67.62	high									10	2	Neg				lung cancer				Yes			Yes		Yes		Yes
178	https://academic.oup.com/cid/advance-article/doi/10.1093/cid/ciaa227/5800047	Diagnosis and Management of First Case of COVID-19 in Canada: Lessons Applied From SARS-CoV-1	50-59	Toronto	No																								Pos								Yes	Yes
179	journalofinfection.com/article/S0163-4453(20)30104-3/fulltext	Clinical and CT imaging features of 2019 novel coronavirus disease (COVID-19)	20-29	Guangdong	No/Wuhan		2.55	normal	3.77	low	9.80E-01	low		5.78	normal			1.00E-02							16	Pos											Yes
180	journalofinfection.com/article/S0163-4453(20)30104-3/fulltext	Clinical and CT imaging features of 2019 novel coronavirus disease (COVID-19)	30-39	Guangdong	No/Wuhan		2.68	normal	4.57	normal	1.44E+00	normal		8.88	normal										2	Pos											Yes
181	journalofinfection.com/article/S0163-4453(20)30104-3/fulltext	Clinical and CT imaging features of 2019 novel coronavirus disease (COVID-19)	50-59	Guangdong	No		2.22	normal	3.4	low	8.00E-01	low		1.47	normal			1.00E-02							2	Pos											Yes
182	journalofinfection.com/article/S0163-4453(20)30104-3/fulltext	Clinical and CT imaging features of 2019 novel coronavirus disease (COVID-19)	30-39	Guangdong	No		3.45	normal	5.69	normal	1.42E+00	normal		6.4	normal			2.00E-01							1	Pos											Yes
183	journalofinfection.com/article/S0163-4453(20)30104-3/fulltext	Clinical and CT imaging features of 2019 novel coronavirus disease (COVID-19)	60-69	Guangdong	No/Wuhan		5.3	normal	6.87	normal	1.01E+00	normal		1.6	normal			1.20E-01							1	Pos											Yes
184	journalofinfection.com/article/S0163-4453(20)30104-3/fulltext	Clinical and CT imaging features of 2019 novel coronavirus disease (COVID-19)	50-59	Guangdong	Yes		3.13	normal	4.08	low	5.50E-01	low		2.85	normal			1.00E-02							2	Pos											Yes
185	https://www.ijidonline.com/article/S1201-9712(20)30122-3/pdf	Recurrence of positive SARS-CoV-2 RNA in COVID-19: A case report	40-49	Guangdong	No																				2	Pos								Yes			Yes	Yes		Yes
186	http://rs.yiigle.com/yufabiao/1184352.htm	Biological characters analysis of COVID-19 patient accompanied with aplastic anemia	40-49	Wuhan					2.88	low	7.24E-01	low		26.1	high							29			0	Pos				diabetes				Yes			Yes	Yes			No	1
187	https://www.journalofhospitalinfection.com/article/S0195-6701(20)30098-0/fulltext	Effective strategies to prevent coronavirus disease-2019 (COVID-19) outbreak in hospital	50-59	Taiwan	No/Wuhan
188	https://pubs.rsna.org/doi/10.1148/radiol.2020200770	FDG PET/CT of COVID-19	50-59	Wuhan	No/Wuhan																	30			4	Neg					Yes			Yes			Yes	Yes
189	https://onlinelibrary.wiley.com/doi/full/10.1002/jmv.25749	The transmission and diagnosis of 2019 novel coronavirus infection disease (COVID?19): A Chinese perspective	30-39	Hangzhou	No																														Yes
190	https://onlinelibrary.wiley.com/doi/full/10.1002/jmv.25749	The transmission and diagnosis of 2019 novel coronavirus infection disease (COVID?19): A Chinese perspective	60-69	Henan	No																														Yes
191	https://onlinelibrary.wiley.com/doi/full/10.1002/jmv.25749	The transmission and diagnosis of 2019 novel coronavirus infection disease (COVID?19): A Chinese perspective	20-29	Shandong	No																														Yes
192	https://onlinelibrary.wiley.com/doi/full/10.1002/jmv.25749	The transmission and diagnosis of 2019 novel coronavirus infection disease (COVID?19): A Chinese perspective	70-79	Shandong	No																														Yes
193	https://onlinelibrary.wiley.com/doi/full/10.1002/jmv.25749	The transmission and diagnosis of 2019 novel coronavirus infection disease (COVID?19): A Chinese perspective	40-49	Heilongjiang	No																														Yes
194	https://onlinelibrary.wiley.com/doi/full/10.1002/jmv.25749	The transmission and diagnosis of 2019 novel coronavirus infection disease (COVID?19): A Chinese perspective	30-39	Sichuan	No																														Yes
195	https://onlinelibrary.wiley.com/doi/full/10.1002/jmv.25749	The transmission and diagnosis of 2019 novel coronavirus infection disease (COVID?19): A Chinese perspective	30-39	Hunan	No	7																													Yes
196	https://jcm.asm.org/content/jcm/early/2020/02/20/JCM.00297-20.full.pdf	Negative Nasopharyngeal and Oropharyngeal Swab Does Not Rule Out COVID -19	20-29	Thailand	No/Wuhan																																Yes	Yes		Yes
197	https://bjanaesthesia.org/article/S0007-0912(20)30131-8/fulltext	Emergency Caesarean delivery in a patient with confirmed COVID-19 under spinal anaesthesia	20-29	0	Yes		4.48	normal	5.31	normal	0.74	low		99.6	high										1	Pos		Pos						Yes				Yes					Yes	Yes
198	https://link.springer.com/content/pdf/10.1007/s12519-020-00354-4.pdf	Clinical features of severe pediatric patients with coronavirus disease 2019 in Wuhan: a single center’s observational study	1-9				0.78	low	1.65	low	0.69	low		6.48	normal							28			1	Pos	1	Pos	Pos					Yes			Yes	Yes				12
199	https://link.springer.com/content/pdf/10.1007/s12519-020-00354-4.pdf	Clinical features of severe pediatric patients with coronavirus disease 2019 in Wuhan: a single center’s observational study	0-1		Yes		11.63	high	14.95	high	1.96	normal		57.9	high							20		7	1	Pos	1	Pos	Pos									Yes			Yes	3	No
200	https://link.springer.com/content/pdf/10.1007/s12519-020-00354-4.pdf	Clinical features of severe pediatric patients with coronavirus disease 2019 in Wuhan: a single center’s observational study	1-9				5.7	normal	9.19	normal	2.7	normal		103	high							24			1	Pos	1	Pos	Pos							Yes	Yes				Yes	15
201	https://link.springer.com/content/pdf/10.1007/s12519-020-00354-4.pdf	Clinical features of severe pediatric patients with coronavirus disease 2019 in Wuhan: a single center’s observational study	0-1		Yes		1.27	low	8.32	normal	6.41	high		0.75	normal							20		10	1	Pos	1	Pos	Pos									Yes			Yes	6
202	https://link.springer.com/content/pdf/10.1007/s12519-020-00354-4.pdf	Clinical features of severe pediatric patients with coronavirus disease 2019 in Wuhan: a single center’s observational study	1-9				3.5	normal	8.8	normal	3.6	normal		27.02	high							16			1	Pos	1	Pos	Pos								Yes	Yes			Yes	9
203	https://link.springer.com/content/pdf/10.1007/s12519-020-00354-4.pdf	Clinical features of severe pediatric patients with coronavirus disease 2019 in Wuhan: a single center’s observational study	10-19		Yes		5.9	normal	10.6	normal	4.04	normal		1	normal							19			1	Pos	1	Pos	Pos							Yes	Yes	Yes				12	No
204	https://link.springer.com/content/pdf/10.1007/s12519-020-00354-4.pdf	Clinical features of severe pediatric patients with coronavirus disease 2019 in Wuhan: a single center’s observational study	10-19		Yes		1.9	normal	3.85	low	1.7	normal		9.9	normal							12		5	1	Pos	1	Pos	Pos							Yes	Yes	Yes				5
205	https://link.springer.com/content/pdf/10.1007/s12519-020-00354-4.pdf	Clinical features of severe pediatric patients with coronavirus disease 2019 in Wuhan: a single center’s observational study	10-19		Yes		3.8	normal	7.6	normal	2.8	normal		0.5	normal							9		5	1	Pos	1	Pos	Pos								Yes	Yes				0
206	https://www.clinicalimaging.org/article/S0899-7071(20)30056-5/fulltext	Asymptomatic novel coronavirus pneumonia patient outside Wuhan: The value of CT images in the course of the disease	60-69	Lanzhou	No					normal		normal		1.29	normal										4	Neg							2	Yes	Yes	No	No	No	Yes
207	https://www.journalofinfection.com/article/S0163-4453(20)30102-X/fulltext	Novel coronavirus disease (Covid-19): The first two patients in the UK with person to person transmission	50-59	UK	No		2.4	normal	3.4	low	0.6	low		15	high																				No		Yes	Yes		Yes			No
208	https://www.journalofinfection.com/article/S0163-4453(20)30102-X/fulltext	Novel coronavirus disease (Covid-19): The first two patients in the UK with person to person transmission	20-29	UK	No		8.67	high	10.5	normal	1.1	normal		40	high									2
209	https://watermark.silverchair.com/ciaa200.pdf?token=AQECAHi208BE49Ooan9kkhW_Ercy7Dm3ZL_9Cf3qfKAc485ysgAAAmswggJnBgkqhkiG9w0BBwagggJYMIICVAIBADCCAk0GCSqGSIb3DQEHATAeBglghkgBZQMEAS4wEQQMhaPnrhqfU9q5-5_uAgEQgIICHn7l89L1nrDxzhcDbh0skiB5RTGw_SLzOwK80sE8Vib3SRUJtZsknqgO0_LBbA-7tkefeR4B6LIIBFUpdZnNwUmMRPkod5_UgVV_64WJKJNoxZ82yEzq9Yedq3c7jJCag0TxkpdwoM32JDqVi3A4LTB2Ld8OYOUCzkfisvpyLnn7x7Z7f8WvyTQsGf7HObn…	A Case of 2019 Novel Coronavirus in a Pregnant Woman With Preterm Delivery	20-29	Suzhou	No/Wuhan		9.4	high	10.6	normal	0.86	low		19.6	high									21	1	Pos		Pos						Yes			Yes						Yes	Yes
210	https://wwwnc.cdc.gov/eid/article/26/6/20-0452_article	COVID-19 in 2 Persons with Mild Upper Respiratory Tract Symptoms on a Cruise Ship, Japan	30-39	Japan	Yes																							Pos										Yes		Yes		6	No
211	https://wwwnc.cdc.gov/eid/article/26/6/20-0452_article	COVID-19 in 2 Persons with Mild Upper Respiratory Tract Symptoms on a Cruise Ship, Japan	20-29	Japan	Yes																							Pos									Yes	Yes		Yes		5
212	http://rs.yiigle.com/yufabiao/1179577.htm	First case of 2019 novel coronavirus infection in children in Shanghai	1-9	Shanghai	No/Wuhan	2	0.702	low	16	high	0.229	low	138	15	high							6						pos									Yes	Yes		Yes
213	https://gut.bmj.com/content/early/2020/03/22/gutjnl-2020-320891	SARS-CoV-2 induced diarrhoea as onset symptom in patient with COVID-19	20-29	Weihai	No/Wuhan																	18			2	Pos		Pos								Yes	Yes
214	https://www.thieme-connect.com/products/ejournals/html/10.1055/a-1138-8783	CT appearance of severe, laboratory-proven coronavirus disease 2019 (COVID-19) in a Caucasian patient in Berlin, Germany	60-69	Berlin							0.65	low		62.6	high										1	Pos		Pos		hypertension				Yes			Yes	Yes	No
215	https://www.jkms.org/Synapse/Data/PDFData/0063JKMS/jkms-35-e124.pdf	First Pediatric Case of Coronavirus Disease 2019 in Korea	10-19	Korea	Yes	2			4.08	low			251	0.4	normal									13	1	Pos	1	Pos	Neg				1	Yes			Yes
216	https://onlinelibrary.wiley.com/doi/full/10.1002/jmv.25725	Evaluation of coronavirus in tears and conjunctival secretions of patients with SARS?CoV?2 infection	40-49	Zhejiang																		8						Pos									Yes									37.6
217	https://onlinelibrary.wiley.com/doi/full/10.1002/jmv.25725	Evaluation of coronavirus in tears and conjunctival secretions of patients with SARS?CoV?2 infection	60-69	Zhejiang																		10						Pos									Yes									36.2
218	https://onlinelibrary.wiley.com/doi/full/10.1002/jmv.25725	Evaluation of coronavirus in tears and conjunctival secretions of patients with SARS?CoV?2 infection	60-69	Zhejiang																		5						Pos									Yes									37.3
219	https://onlinelibrary.wiley.com/doi/full/10.1002/jmv.25725	Evaluation of coronavirus in tears and conjunctival secretions of patients with SARS?CoV?2 infection	30-39	Zhejiang																		8						Pos									Yes									36.5
220	https://onlinelibrary.wiley.com/doi/full/10.1002/jmv.25725	Evaluation of coronavirus in tears and conjunctival secretions of patients with SARS?CoV?2 infection	40-49	Zhejiang																		14						Pos									Yes									36.7
221	https://onlinelibrary.wiley.com/doi/full/10.1002/jmv.25725	Evaluation of coronavirus in tears and conjunctival secretions of patients with SARS?CoV?2 infection	60-69	Zhejiang																		16						Pos									Yes									36.6
222	https://onlinelibrary.wiley.com/doi/full/10.1002/jmv.25725	Evaluation of coronavirus in tears and conjunctival secretions of patients with SARS?CoV?2 infection	50-59	Zhejiang																		11						Pos									Yes									36.5
223	https://onlinelibrary.wiley.com/doi/full/10.1002/jmv.25725	Evaluation of coronavirus in tears and conjunctival secretions of patients with SARS?CoV?2 infection	30-39	Zhejiang																		6						Pos									Yes									37
224	https://onlinelibrary.wiley.com/doi/full/10.1002/jmv.25725	Evaluation of coronavirus in tears and conjunctival secretions of patients with SARS?CoV?2 infection	30-39	Zhejiang																		4						Pos									Yes									39.5
225	https://onlinelibrary.wiley.com/doi/full/10.1002/jmv.25725	Evaluation of coronavirus in tears and conjunctival secretions of patients with SARS?CoV?2 infection	50-59	Zhejiang																		3						Pos									Yes									37.4
226	https://onlinelibrary.wiley.com/doi/full/10.1002/jmv.25725	Evaluation of coronavirus in tears and conjunctival secretions of patients with SARS?CoV?2 infection	50-59	Zhejiang																		7						Pos									Yes									37.1
227	https://onlinelibrary.wiley.com/doi/full/10.1002/jmv.25725	Evaluation of coronavirus in tears and conjunctival secretions of patients with SARS?CoV?2 infection	70-79	Zhejiang																		6						Pos									Yes									36.7
228	https://onlinelibrary.wiley.com/doi/full/10.1002/jmv.25725	Evaluation of coronavirus in tears and conjunctival secretions of patients with SARS?CoV?2 infection	60-69	Zhejiang																		6						Pos									Yes									37
229	https://onlinelibrary.wiley.com/doi/full/10.1002/jmv.25725	Evaluation of coronavirus in tears and conjunctival secretions of patients with SARS?CoV?2 infection	50-59	Zhejiang																		8						Pos									Yes									36.5
230	https://onlinelibrary.wiley.com/doi/full/10.1002/jmv.25725	Evaluation of coronavirus in tears and conjunctival secretions of patients with SARS?CoV?2 infection	40-49	Zhejiang																		14						Pos									Yes									36.6
231	https://onlinelibrary.wiley.com/doi/full/10.1002/jmv.25725	Evaluation of coronavirus in tears and conjunctival secretions of patients with SARS?CoV?2 infection	60-69	Zhejiang																		7						Pos									Yes									36.7
232	https://onlinelibrary.wiley.com/doi/full/10.1002/jmv.25725	Evaluation of coronavirus in tears and conjunctival secretions of patients with SARS?CoV?2 infection	10-19	Zhejiang																		6						Pos									Yes									36.2
233	https://onlinelibrary.wiley.com/doi/full/10.1002/jmv.25725	Evaluation of coronavirus in tears and conjunctival secretions of patients with SARS?CoV?2 infection	50-59	Zhejiang																		10						Pos									Yes									36.7
234	https://onlinelibrary.wiley.com/doi/full/10.1002/jmv.25725	Evaluation of coronavirus in tears and conjunctival secretions of patients with SARS?CoV?2 infection	40-49	Zhejiang																		7						Pos									Yes									36.5
235	https://onlinelibrary.wiley.com/doi/full/10.1002/jmv.25725	Evaluation of coronavirus in tears and conjunctival secretions of patients with SARS?CoV?2 infection	50-59	Zhejiang																		2						Pos									Yes									36.8
236	https://onlinelibrary.wiley.com/doi/full/10.1002/jmv.25725	Evaluation of coronavirus in tears and conjunctival secretions of patients with SARS?CoV?2 infection	50-59	Zhejiang																		3						Pos									Yes									36.5
237	https://onlinelibrary.wiley.com/doi/full/10.1002/jmv.25725	Evaluation of coronavirus in tears and conjunctival secretions of patients with SARS?CoV?2 infection	60-69	Zhejiang																		1						Pos									Yes									37.6
238	https://onlinelibrary.wiley.com/doi/full/10.1002/jmv.25725	Evaluation of coronavirus in tears and conjunctival secretions of patients with SARS?CoV?2 infection	70-79	Zhejiang																		5						Pos									Yes									36.4
239	https://onlinelibrary.wiley.com/doi/full/10.1002/jmv.25725	Evaluation of coronavirus in tears and conjunctival secretions of patients with SARS?CoV?2 infection	50-59	Zhejiang																		8						Pos									Yes									37.1
240	https://onlinelibrary.wiley.com/doi/full/10.1002/jmv.25725	Evaluation of coronavirus in tears and conjunctival secretions of patients with SARS?CoV?2 infection	80-89	Zhejiang																		3						Pos									Yes									36.5
241	https://onlinelibrary.wiley.com/doi/full/10.1002/jmv.25725	Evaluation of coronavirus in tears and conjunctival secretions of patients with SARS?CoV?2 infection	70-79	Zhejiang																		12						Pos									Yes									36.9
242	https://onlinelibrary.wiley.com/doi/full/10.1002/jmv.25725	Evaluation of coronavirus in tears and conjunctival secretions of patients with SARS?CoV?2 infection	60-69	Zhejiang																		7						Pos									Yes									36.9
243	https://onlinelibrary.wiley.com/doi/full/10.1002/jmv.25725	Evaluation of coronavirus in tears and conjunctival secretions of patients with SARS?CoV?2 infection	60-69	Zhejiang																		11						Pos									Yes									37.9
244	https://onlinelibrary.wiley.com/doi/full/10.1002/jmv.25725	Evaluation of coronavirus in tears and conjunctival secretions of patients with SARS?CoV?2 infection	50-59	Zhejiang																		11						Pos									Yes									37.2
245	https://onlinelibrary.wiley.com/doi/full/10.1002/jmv.25725	Evaluation of coronavirus in tears and conjunctival secretions of patients with SARS?CoV?2 infection	60-69	Zhejiang																		11						Pos									Yes									37.8
246	https://www.ijidonline.com/article/S1201-9712(20)30146-6/pdf	Transmission of COVID-19 in the terminal stages of the incubation period: A familial cluster	50-59	Zhoushan	Yes	4																			1	Pos		Pos						Yes	Yes
247	https://www.ijidonline.com/article/S1201-9712(20)30146-6/pdf	Transmission of COVID-19 in the terminal stages of the incubation period: A familial cluster	0-1	Zhoushan	Yes																				1	Pos								Yes
248	https://www.ijidonline.com/article/S1201-9712(20)30146-6/pdf	Transmission of COVID-19 in the terminal stages of the incubation period: A familial cluster	0-1	Zhoushan	Yes																				1	Pos								Yes				Yes
249	https://www.ijidonline.com/article/S1201-9712(20)30146-6/pdf	Transmission of COVID-19 in the terminal stages of the incubation period: A familial cluster	0-1	Zhoushan	Yes																				1	Pos								Yes				Yes
250	https://www.ijidonline.com/article/S1201-9712(20)30146-6/pdf	Transmission of COVID-19 in the terminal stages of the incubation period: A familial cluster	1-9	Zhoushan	Yes																				1	Neg									Yes
251	https://www.kjronline.org/Synapse/Data/PDFData/0068KJR/kjr-21-501.pdf	2019 Novel Coronavirus (COVID-19) Pneumonia: Serial Computed Tomography Findings	40-49						4.017	low		normal
252	https://www.kjronline.org/Synapse/Data/PDFData/0068KJR/kjr-21-501.pdf	2020 Novel Coronavirus (COVID-19) Pneumonia: Serial Computed Tomography Findings	40-49						3.39	low		normal		8	normal
253	https://www.europeanreview.org/wp/wp-content/uploads/2776-2780.pdf	Point-of-Care Lung Ultrasound findings in novel coronavirus disease-19 pnemoniae: a case report and potential applications during COVID-19 outbreak	50-59																								1		Neg								Yes	Yes	Yes
254	https://onlinelibrary.wiley.com/doi/pdf/10.1111/all.14289	Eleven faces of coronavirus disease 2019	20-29	Wuhan	Yes																	4			1	Neg		Pos							Yes
255	https://onlinelibrary.wiley.com/doi/pdf/10.1111/all.14289	Eleven faces of coronavirus disease 2020	20-29	Wuhan																					3	Neg		Pos										Yes		Yes		6	No
256	https://onlinelibrary.wiley.com/doi/pdf/10.1111/all.14289	Eleven faces of coronavirus disease 2021	40-49	Wuhan						Normal	0.81	low		49.9	high							37			3	Neg		Neg								Yes	Yes	Yes		Yes	Yes		No			38.7
257	https://onlinelibrary.wiley.com/doi/pdf/10.1111/all.14289	Eleven faces of coronavirus disease 2022	40-49	Wuhan			1.47	low	3.37	low															2	Pos		Pos						Yes	Yes			Yes				8
258	https://onlinelibrary.wiley.com/doi/pdf/10.1111/all.14289	Eleven faces of coronavirus disease 2023	40-49	Wuhan			1.2	low	1.92	low	0.47	low										15			2	Pos		Pos						Yes		Yes	Yes	Yes		Yes		7	No
259	https://onlinelibrary.wiley.com/doi/pdf/10.1111/all.14289	Eleven faces of coronavirus disease 2024	60-69	Wuhan			10.67	high	11.73	high	0.51	low	73												2	Pos	1		Pos	heart disease				Yes				Yes		Yes			No
260	https://onlinelibrary.wiley.com/doi/pdf/10.1111/all.14289	Eleven faces of coronavirus disease 2025	1-9	Wuhan																					1	Pos		Pos		pneumonia			1					Yes
261	https://onlinelibrary.wiley.com/doi/pdf/10.1111/all.14289	Eleven faces of coronavirus disease 2026	1-9	Wuhan																		9			1	Pos		Pos		Atopic dermatitis and repetitive respiratory infections							Yes	Yes								39.2
262	https://onlinelibrary.wiley.com/doi/pdf/10.1111/all.14289	Eleven faces of coronavirus disease 2027	40-49	Wuhan			1.57	normal	3.19	low				29.2	high							22			1	Pos		Pos		chronic spontaneous urticaria				Yes								5	No
263	https://onlinelibrary.wiley.com/doi/pdf/10.1111/all.14289	Eleven faces of coronavirus disease 2028	40-49	Wuhan																					2	Pos		Pos						Yes		Yes	Yes	Yes					No
264	https://onlinelibrary.wiley.com/doi/pdf/10.1111/all.14289	Eleven faces of coronavirus disease 2029	60-69	Wuhan			7.53	normal			0.27	low			high							18			1	Pos		Neg		hypertension and COPD								Yes
265	https://www.tandfonline.com/doi/full/10.1080/22221751.2020.1725399	RNA based mNGS approach identifies a novel human coronavirus from two individual pneumonia cases in 2019	30-39	Wuhan	No		3.58	normal	5.23	normal	1.32	normal	170									33			1	Pos	1		Pos					Yes			Yes	Yes	Yes				No
266	https://www.tandfonline.com/doi/full/10.1080/22221751.2020.1725399	RNA based mNGS approach identifies a novel human coronavirus from two individual pneumonia cases in 2020	20-29	Wuhan	Yes		1.92	normal	2.89	low	0.46	low	117									29			1	Pos	1		Pos								Yes	Yes					No
267	https://www.nature.com/articles/s41586-020-2008-3	A new coronavirus associated with human respiratory disease in China	40-49	Wuhan	No					normal	9	high		41.4	high										4	Pos	1		Pos								Yes	Yes	Yes			6
268	http://rs.yiigle.com/yufabiao/1180186.htm	2019-novel coronavirus infection in a three-month-old baby	0-1	Hubei		2	0.446	low	9.68	normal	0.443	low	4.94E+02	5.66	normal					113	73				3	Pos	1		Pos
270	https://wwwnc.cdc.gov/eid/article/26/6/20-0287_article	Lack of Vertical Transmission of Severe Acute Respiratory Syndrome Coronavirus 2, China	30-39	Hangzhou	No																																	Yes					Yes			37.2
271	https://www.sciencedirect.com/science/article/pii/S1473309920301560?via%3Dihub	COVID-19 with spontaneous pneumomediastinum	30-39	Wuhan	No		7.55	normal	10.06	normal	1.49	normal		5.6	normal							25			1	Pos		Pos		pneumomediastinum and subcutaneous emphysema				Yes			Yes	Yes	Yes			10				38.5
272	https://academic.oup.com/cid/article/71/15/861/5810900	COVID-19 Transmission Within a Family Cluster by Presymptomatic Carriers in China	50-59	Zhejiang	Yes	8																		5				Pos									Yes
273	https://academic.oup.com/cid/article/71/15/861/5810900	COVID-19 Transmission Within a Family Cluster by Presymptomatic Carriers in China	60-69	Zhejiang	Yes	8																						Pos							Yes
274	https://academic.oup.com/cid/article/71/15/861/5810900	COVID-19 Transmission Within a Family Cluster by Presymptomatic Carriers in China	30-39	Zhejiang	Yes	8																		6				Pos									Yes	Yes
275	https://academic.oup.com/cid/article/71/15/861/5810900	COVID-19 Transmission Within a Family Cluster by Presymptomatic Carriers in China	30-39	Zhejiang	Yes	8																		6				Pos									Yes
276	https://academic.oup.com/cid/article/71/15/861/5810900	COVID-19 Transmission Within a Family Cluster by Presymptomatic Carriers in China	10-19	Zhejiang	Yes	8																						Pos							Yes
277	https://academic.oup.com/cid/article/71/15/861/5810900	COVID-19 Transmission Within a Family Cluster by Presymptomatic Carriers in China	50-59	Zhejiang	Yes	8																		8				Pos									Yes
278	https://academic.oup.com/cid/article/71/15/861/5810900	COVID-19 Transmission Within a Family Cluster by Presymptomatic Carriers in China	50-59	Zhejiang	Yes	8																		12				Pos
279	https://academic.oup.com/cid/article/71/15/861/5810900	COVID-19 Transmission Within a Family Cluster by Presymptomatic Carriers in China	70-79	Zhejiang	Yes	8																		11				Pos										Yes
280	https://www.nejm.org/doi/full/10.1056/NEJMoa2001191	First Case of 2019 Novel Coronavirus in the United States	30-39	Washington	Yes																	12					4	Pos	Pos								Yes	Yes				4				37.2
281	https://journals.lww.com/cmj/Abstract/publishahead/Identification_of_a_novel_coronavirus_causing.99423.aspx	Identification of a novel coronavirus causing severe pneumonia in human: a descriptive study	60-69	Wuhan	No		11.6	high	11.9	high	0.2	low	92									9							Pos		No			Yes			Yes	Yes								39.3
282	https://journals.lww.com/cmj/Abstract/publishahead/Identification_of_a_novel_coronavirus_causing.99423.aspx	Identification of a novel coronavirus causing severe pneumonia in human: a descriptive study	40-49	Wuhan	No		7.6	normal	8.3	normal	0.44	low	273									8							Pos		No			Yes			Yes	Yes								38.5
283	https://journals.lww.com/cmj/Abstract/publishahead/Identification_of_a_novel_coronavirus_causing.99423.aspx	Identification of a novel coronavirus causing severe pneumonia in human: a descriptive study	50-59	Wuhan	Yes		2	normal	2.4	low	0.3	low	140									8							Pos		No			Yes			Yes	Yes								37.5
284	https://journals.lww.com/cmj/Abstract/publishahead/Identification_of_a_novel_coronavirus_causing.99423.aspx	Identification of a novel coronavirus causing severe pneumonia in human: a descriptive study	40-49	Wuhan	Yes		5	normal	6.6	normal	0.98	low	129									14							Pos	hypertension	No			Yes			Yes	Yes								39
285	https://journals.lww.com/cmj/Abstract/publishahead/Identification_of_a_novel_coronavirus_causing.99423.aspx	Identification of a novel coronavirus causing severe pneumonia in human: a descriptive study	60-69	Wuhan	No		16.2	high	17.9	high	1.2	normal	315									32							Pos	Chronic liver dieseas, myxoma of abdominal cavity	No			Yes			Yes	Yes
286	https://reader.elsevier.com/reader/sd/pii/S0924857920300984?token=7F352AC7573334234C5140D309080D576E7DC2DE4C67EA6C40B18AA65F102B016700AD4FC1A75946B021C41E521FE60D	Review of the 2019 novel coronavirus (SARS-CoV-2) based on current evidence	60-69																						1	Pos							2	Yes
287	https://www.thelancet.com/journals/laninf/article/PIIS1473-3099(20)30174-2/fulltext	SARS-CoV-2 RNA more readily detected in induced sputum than in throat swabs of convalescent COVID-19 patients	50-59	Guangdong					6.62	normal	2.02	normal		26.6	high															diabetes							Yes
288	https://www.thelancet.com/journals/laninf/article/PIIS1473-3099(20)30174-2/fulltext	SARS-CoV-2 RNA more readily detected in induced sputum than in throat swabs of convalescent COVID-19 patients	40-49	Guangdong					4.01	low	0.71	low		2.58	normal																						Yes
289	https://www.nejm.org/doi/full/10.1056/NEJMc2001468	Transmission of 2019-nCoV Infection from an Asymptomatic Contact in Germany	30-39	Germany	Yes																	3						Pos									Yes	Yes								39.1
290	https://www.nejm.org/doi/full/10.1056/NEJMc2001468	Transmission of 2019-nCoV Infection from an Asymptomatic Contact in Germany	0-1	Germany	Yes																							Pos
291	https://www.nejm.org/doi/full/10.1056/NEJMc2001468	Transmission of 2019-nCoV Infection from an Asymptomatic Contact in Germany	0-1	Germany	No																							Pos
292	https://www.nejm.org/doi/full/10.1056/NEJMc2001468	Transmission of 2019-nCoV Infection from an Asymptomatic Contact in Germany	0-1	Germany	No																							Pos
293	https://www.nejm.org/doi/full/10.1056/NEJMc2001468	Transmission of 2019-nCoV Infection from an Asymptomatic Contact in Germany	60-69	Wuhan	Yes	1																4					4		Pos	diabetes, coronary eart disease, lung cancer							Yes
294	https://www.nejm.org/doi/full/10.1056/NEJMc2001468	Transmission of 2019-nCoV Infection from an Asymptomatic Contact in Germany	20-29	Long An	Yes																	3		3				Pos	Neg							Yes	Yes	Yes			Yes
295	https://www.thelancet.com/journals/lancet/article/PIIS0140-6736(20)30154-9/fulltext	A familial cluster of pneumonia associated with the 2019 novel coronavirus indicating person-to-person transmission: a study of a family cluster	60-69	Wuhan		6	4	normal	4.8	normal	0.6	low	157	55.6	high					13.1				5						hypertension, begin tumor (removed)							Yes	Yes				7				39
296	https://www.thelancet.com/journals/lancet/article/PIIS0140-6736(20)30154-9/fulltext	A familial cluster of pneumonia associated with the 2019 novel coronavirus indicating person-to-person transmission: a study of a family cluster	60-69	Wuhan		6	3.2	normal	4.2	low	0.7	low	118	34.2	high					15.6				6						hypertention							Yes	Yes				6				39
297	https://www.thelancet.com/journals/lancet/article/PIIS0140-6736(20)30154-9/fulltext	A familial cluster of pneumonia associated with the 2019 novel coronavirus indicating person-to-person transmission: a study of a family cluster	30-39	Wuhan		6	3.1	normal	5.6	normal	2.2	normal	224	0.5	normal					15				4												Yes	Yes			Yes		9				36.2
298	https://www.thelancet.com/journals/lancet/article/PIIS0140-6736(20)30154-9/fulltext	A familial cluster of pneumonia associated with the 2019 novel coronavirus indicating person-to-person transmission: a study of a family cluster	30-39	Wuhan		6	8.1	high	11.4	high	2.7	normal	196	4.9	normal					15.2				3						Chronic sinusitis						Yes	Yes	Yes				10				36.5
299	https://www.thelancet.com/journals/lancet/article/PIIS0140-6736(20)30154-9/fulltext	A familial cluster of pneumonia associated with the 2019 novel coronavirus indicating person-to-person transmission: a study of a family cluster	10-19	Wuhan		6	3.2	normal	6.5	normal	2.8	normal	197	0.2	normal					14.6																										36.5
300	https://www.thelancet.com/journals/lancet/article/PIIS0140-6736(20)30154-9/fulltext	A familial cluster of pneumonia associated with the 2019 novel coronavirus indicating person-to-person transmission: a study of a family cluster	60-69	Wuhan		6	2.7	normal	4.3	low	1.2	normal	205	44.9	high					13										Diabetes							Yes	Yes				7				39
301	https://www.ijidonline.com/article/S1201-9712(20)30126-0/pdf	SARS-CoV-2 turned positive in a discharged patient with COVID-19 arouses concern regarding the present standards for discharge	50-59	Wuhan	Yes																	16		5									2	Yes			Yes									38.3
302	https://www.kjronline.org/DOIx.php?id=10.3348/kjr.2020.0181	2019 Novel Coronavirus (COVID-19) Pneumonia with Hemoptysis as the Initial Symptom: CT and Clinical Features	50-59	Hunan	Yes		NA				NA		NA	NA											4	Pos								Yes
303	https://www.ncbi.nlm.nih.gov/pubmed/?term=32163542	Histopathologic Changes and SARS-CoV-2 Immunostaining in the Lung of a Patient With COVID-19	70-79																				21		1	Pos		Pos		diabetes and hypertension				Yes			Yes	Yes				6
304	https://wwwnc.cdc.gov/eid/article/26/6/20-0412_article	Indirect Virus Transmission in Cluster of COVID-19 Cases, Wenzhou, China, 2020	30-39		No/Wuhan																			28
310	https://onlinelibrary.wiley.com/doi/full/10.1002/jmv.25755	A report of clinical diagnosis and treatment of nine cases of coronavirus disease 2019	50-59				9	high	10.1	normal	0.6	low		111	high						0.09				3	Pos		Pos			yes			Yes		Yes	Yes	Yes
311	https://onlinelibrary.wiley.com/doi/full/10.1002/jmv.25755	A report of clinical diagnosis and treatment of nine cases of coronavirus disease 2020	20-29				1.4	low	2.3	low	0.8	low		1.8	normal						0.02				3	Pos		Pos						Yes		Yes	Yes	Yes
312	https://onlinelibrary.wiley.com/doi/full/10.1002/jmv.25755	A report of clinical diagnosis and treatment of nine cases of coronavirus disease 2021	40-49						9.6	normal	1	low		84	high						0.24				3	Pos		Pos			yes			Yes			Yes	Yes	Yes
313	https://onlinelibrary.wiley.com/doi/full/10.1002/jmv.25755	A report of clinical diagnosis and treatment of nine cases of coronavirus disease 2022	50-59				2.2	normal	3.8	low	1.3	normal		5.2	normal										3	Pos		Pos						Yes			Yes	Yes
314	https://onlinelibrary.wiley.com/doi/full/10.1002/jmv.25755	A report of clinical diagnosis and treatment of nine cases of coronavirus disease 2023	20-29				2.7	normal	3.9	low	0.8	low		3.3	normal						0.1				3	Pos		Pos						Yes			Yes	Yes
315	https://onlinelibrary.wiley.com/doi/full/10.1002/jmv.25755	A report of clinical diagnosis and treatment of nine cases of coronavirus disease 2024	50-59		Yes		2.4	normal	4.3	low	1.3	normal		1.2	normal						0.4				3	Pos		Pos						Yes			Yes
316	https://onlinelibrary.wiley.com/doi/full/10.1002/jmv.25755	A report of clinical diagnosis and treatment of nine cases of coronavirus disease 2025	10-19		Yes		3	normal	5.2	normal	1.4	normal		5.1	normal										2	Pos		Pos						Yes
317	https://onlinelibrary.wiley.com/doi/full/10.1002/jmv.25755	A report of clinical diagnosis and treatment of nine cases of coronavirus disease 2026	50-59				8.8	high	9.9	normal	0.9	low		8.2	normal						0.3				3	Pos		Pos						Yes			Yes	Yes	Yes
318	https://onlinelibrary.wiley.com/doi/full/10.1002/jmv.25755	A report of clinical diagnosis and treatment of nine cases of coronavirus disease 2027	50-59		Yes		4.2	normal	5.4	normal	0.9	low		110.2	high						0.14				2	Pos		Pos									Yes	Yes
319	https://link.springer.com/article/10.1007%2Fs11684-020-0757-x	Combination of western medicine and Chinese traditional patent medicine in treating a family case of COVID-19	50-59	Wuhan		2	3.04	normal	5.93	normal	1.5	normal		57.8	high			0.12	4.13	113	0.03	10			3											Yes	Yes				Yes
320	https://link.springer.com/article/10.1007%2Fs11684-020-0757-x	Combination of western medicine and Chinese traditional patent medicine in treating a family case of COVID-20	20-29	Wuhan			2.12	normal	3.63	low	1.25	normal		9.4	normal			0.01	4.5	125	0.04	12			2											Yes	Yes		Yes		Yes
321	https://link.springer.com/article/10.1007%2Fs11684-020-0757-x	Combination of western medicine and Chinese traditional patent medicine in treating a family case of COVID-21	50-59	Wuhan																		13			2											Yes	Yes				Yes
322	https://academic.oup.com/cid/article/71/15/778/5810754	Profiling Early Humoral Response to Diagnose Novel Coronavirus Disease (COVID-19)	60-69	Wuhan	Yes	2																		10	1	Pos		Pos										Yes								38
323	https://academic.oup.com/cid/article/71/15/778/5810754	Profiling Early Humoral Response to Diagnose Novel Coronavirus Disease (COVID-19)	1-9		Yes	2																			1	neg		Pos
324	http://www.annals.edu.sg/pdf/special/OA20057_GohKJ_3.pdf	Rapid Progression to Acute Respiratory Distress Syndrome: Review of Current Understanding of Critical Illness from COVID-19 Infection	60-69	Singapore	Yes				4.6	normal	0.23	low	147	87.9	high					14.1	0.55	23			1	Pos	1	Pos	Pos				2	Yes		Yes	Yes		Yes							39
325	https://wwwnc.cdc.gov/eid/article/26/5/20-0198_article	Potential Presymptomatic Transmission of SARS-CoV-2, Zhejiang Province, China, 2020	20-29	Zhoushan	Yes	2																		4				Pos									Yes	Yes		Yes		9
326	https://wwwnc.cdc.gov/eid/article/26/5/20-0198_article	Potential Presymptomatic Transmission of SARS-CoV-2, Zhejiang Province, China, 2020	20-29	Zhoushan	Yes	2
327	https://journals.lww.com/thoracicimaging/Abstract/publishahead/A_Diabetic_Patient_With_2019_nCoV__COVID_19_.99445.aspx	A Diabetic Patient With 2019-nCoV (COVID-19) Infection Who Recovered and Was Discharged From Hospital	20-29	Wuhan	Yes					Normal	high			160	high										4					elevated blood glucose							Yes	Yes
328	https://www.ncbi.nlm.nih.gov/pubmed/32182347	Perinatal Transmission of COVID-19 Associated SARS-CoV-2: Should We Worry?	30-39	Wuhan	No/ Wuhan				8.9	normal		low										NA			2	Neg				None				NA			Yes						Yes	No	No	37.4
329	https://www.ncbi.nlm.nih.gov/pubmed/32182347	Perinatal Transmission of COVID-19 Associated SARS-CoV-2: Should We Worry?	20-29	Wuhan	No/ Wuhan							low										30			1	Pos				None			4	NA			Yes			Yes			Yes	No	Yes	37.6
330	https://onlinelibrary.wiley.com/doi/epdf/10.1111/ajt.15869	Perinatal Transmission of COVID-19 Associated SARS-CoV-2: Should We Worry?	50-59	Wuhan	No/ Wuhan			high			Low			30.2	high							21			3	Pos				Immunocompromised				Yes			Yes	Yes			Yes					37.5
331	https://link.springer.com/article/10.1007%2Fs12519-020-00356-2	Clinical features of pediatric patients with COVID-19: a report of two family cluster cases	10-19	Wuhan	No/ Wuhan				11.82	high		normal		34.64	high							2			1	Neg				None							Yes									37.9
332	https://link.springer.com/article/10.1007%2Fs12519-020-00356-2	Clinical features of pediatric patients with COVID-19: a report of two family cluster cases	1-9	Xiaogan	Yes				6.6	normal		high		3.49	normal							2			1	Neg				None						Yes
333	https://academic.oup.com/jid/advance-article/doi/10.1093/infdis/jiaa113/5807961	A 55-Day-Old Female Infant Infected With 2019 Novel Coronavirus Disease: Presenting With Pneumonia, Liver Injury, and Heart Damage	0-1	Guiyang	Yes			normal		Normal		High			Normal							30			3	Pos				None
334	https://www.sciencedirect.com/science/article/pii/S1477893920300958?via%3Dihub	Clinical diagnostic value of CT imaging in COVID-19 with multiple negative RT-PCR testing	50-59	Yan'an	No/ Wuhan					Normal		Normal			High							NA			2	Pos								Yes			Yes									39.1
335	https://www.thelancet.com/journals/lancet/article/PIIS0140-6736(20)30607-3/fulltext	First known person-to-person transmission of severe acute respiratory syndrome coronavirus 2 (SARS-CoV-2) in the USA	60-69	Illinois	No/ Wuhan					Low		Low										30			0	Pos				None							Yes	Yes			Yes
336	https://www.thelancet.com/journals/lancet/article/PIIS0140-6736(20)30607-3/fulltext	First known person-to-person transmission of severe acute respiratory syndrome coronavirus 2 (SARS-CoV-2) in the USA	0-1	Illinois	Yes					Low		Low										21			0	NA				Chronic obstructive pulmonary disease							No	Yes
337	https://www.kjronline.org/DOIx.php?id=10.3348/kjr.2020.0181	2019 Novel Coronavirus (COVID-19) Pneumonia with Hemoptysis as the Initial Symptom: CT and Clinical Features	50-59	Hunan	Yes																	NA			4	Pos								Yes
338	https://wwwnc.cdc.gov/eid/article/26/5/20-0198_article	Potential Presymptomatic Transmission of SARS-CoV-2, Zhejiang Province, China, 2020	40-49	Zhoushan	Yes																																Yes	Yes		Yes
339	https://www.ncbi.nlm.nih.gov/pmc/articles/PMC7080035/pdf/259_2020_Article_4734.pdf	18F-FDG PET/CT findings of COVID-19: a series of four highly suspected cases	50-59	Wuhan	Yes			normal				normal		6.65	normal											Pos											Yes			Yes						39
340	https://www.ncbi.nlm.nih.gov/pmc/articles/PMC7080035/pdf/259_2020_Article_4734.pdf	18F-FDG PET/CT findings of COVID-19: a series of four highly suspected cases	50-59	Wuhan	Yes		3.33					low		23.6	high																							Yes
341	https://www.ncbi.nlm.nih.gov/pmc/articles/PMC7080035/pdf/259_2020_Article_4734.pdf	18F-FDG PET/CT findings of COVID-19: a series of four highly suspected cases	60-69	Wuhan	Yes		3.47					normal																									Yes	Yes
342	https://www.ncbi.nlm.nih.gov/pmc/articles/PMC7080035/pdf/259_2020_Article_4734.pdf	18F-FDG PET/CT findings of COVID-19: a series of four highly suspected cases	40-49	Wuhan	Yes			normal				normal		12.2	high
343	http://rs.yiigle.com/yufabiao/1183774.htm	Epidemiological analysis on a family cluster of COVID-19	50-59	Zhengzhou	No/ Wuhan	7																															Yes	Yes								38
344	http://rs.yiigle.com/yufabiao/1183774.htm	Epidemiological analysis on a family cluster of COVID-20	0-1	Zhengzhou	Yes																																Yes									37.5
345	http://rs.yiigle.com/yufabiao/1183774.htm	Epidemiological analysis on a family cluster of COVID-21	20-29	Zhengzhou	Yes																																			Yes
346	http://rs.yiigle.com/yufabiao/1183774.htm	Epidemiological analysis on a family cluster of COVID-22	30-39	Zhengzhou	Yes
347	http://rs.yiigle.com/yufabiao/1183774.htm	Epidemiological analysis on a family cluster of COVID-23	1-9	Zhengzhou																																		Yes
348	http://rs.yiigle.com/yufabiao/1183774.htm	Epidemiological analysis on a family cluster of COVID-24	20-29	Zhengzhou																																Yes				Yes						37.4
349	http://rs.yiigle.com/yufabiao/1183774.htm	Epidemiological analysis on a family cluster of COVID-25	1-9	Zhengzhou																																	Yes									37.2
350	http://rs.yiigle.com/yufabiao/1183774.htm	Epidemiological analysis on a family cluster of COVID-26	30-39	Zhengzhou																																	Yes
351	https://link.springer.com/article/10.1007%2Fs12630-020-01625-4	Profiling Early Humoral Response to Diagnose Novel Coronavirus Disease (COVID-19)	20-29																						2	Pos		Pos					4	Yes			Yes	Yes	Yes				Yes		Yes
352	https://smw.ch/article/doi/smw.2020.20231	Mimics and chameleons of COVID-19	80-89	Basel
353	https://smw.ch/article/doi/smw.2020.20231	Mimics and chameleons of COVID-20	80-89	Basel																																		Yes	Yes
354	https://www.ncbi.nlm.nih.gov/pubmed/?term=32161941	A Case Report of Neonatal 2019 Coronavirus Disease in China	30-39	Wuhan	No/Wuhan		9.97	high			0.97	low		11.5	high													Pos		hypothyroidism						No	Yes	No			No	1	Yes		Yes	38.3
355	https://www.ncbi.nlm.nih.gov/pubmed/?term=32161941	A Case Report of Neonatal 2019 Coronavirus Disease in China	0-1	Wuhan	No/Wuhan						2.43	normal													3	Pos	1	Pos	Neg					Yes	Yes
356	http://rs.yiigle.com/yufabiao/1183765.htm	COVID-19 complicated with DIC: 2 cases report and literatures review	70-79	Wuhan	No/Wuhan		2.09E+00	normal	3.52	low	7.30E-01	low	1.33E+02	108	high					137										coronary artery disease				Yes			No		Yes
357	http://rs.yiigle.com/yufabiao/1183765.htm	COVID-19 complicated with DIC: 2 cases report and literatures review	70-79	Wuhan	No/Wuhan		1.47E+01	high			3.20E-01	low	9.50E+02							137																	Yes									37.8
358	https://www.thelancet.com/journals/laninf/article/PIIS1473-3099(20)30114-6/fulltext	Asymptomatic cases in a family cluster with SARS-CoV-2 infection	30-39	Guangzhou	No/Wuhan	2		low				low												4				Pos									Yes		Yes
359	https://www.thelancet.com/journals/laninf/article/PIIS1473-3099(20)30114-6/fulltext	Asymptomatic cases in a family cluster with SARS-CoV-2 infection	30-39	Guangzhou	No/Wuhan	2		normal																				Pos							Yes
360	https://www.thelancet.com/journals/laninf/article/PIIS1473-3099(20)30114-6/fulltext	Asymptomatic cases in a family cluster with SARS-CoV-2 infection	1-9	Guangzhou	No/Wuhan	2		normal																				Pos							Yes
361	https://www.thelancet.com/journals/lanres/article/PIIS2213-2600(20)30076-X/fulltext	Pathological findings of COVID-19 associated with acute respiratory distress syndrome	50-59	Beijing	No/Wuhan																		12	6				Pos									Yes	Yes								39
362	https://www.sciencedirect.com/science/article/pii/S1477893920300879?via%3Dihub	Positive result of Sars-Cov-2 in sputum from a cured patient with COVID-19	40-49		No/Wuhan																				1	Pos		Pos						Yes			Yes
363	https://www.thelancet.com/journals/laninf/article/PIIS1473-3099(20)30111-0/fulltext	The first Vietnamese case of COVID-19 acquired from China	20-29	Vietnam	No/Wuhan		3.7	normal					185	6.6	normal				4.28	127				6													Yes	Yes				6
364	http://rs.yiigle.com/yufabiao/1183280.htm	Pregnant women with new coronavirus infection: a clinical characteristics and placental pathological analysis of three cases	20-29	Wuhan	No/Wuhan				1.18	low	1.14E+00	normal		87.93	high										1	Pos											Yes		Yes		No		Yes	No		38.7
365	http://rs.yiigle.com/yufabiao/1183280.htm	Pregnant women with new coronavirus infection: a clinical characteristics and placental pathological analysis of three cases	30-39	Wuhan	No/Wuhan				9.54	normal	1.00E+00	low		26.08	high										1	Pos											No				No		Yes	No
366	http://rs.yiigle.com/yufabiao/1183280.htm	Pregnant women with new coronavirus infection: a clinical characteristics and placental pathological analysis of three cases	30-39	Wuhan	No/Wuhan				10.2	normal	1.08E+00	normal		104.3	high										1	Pos											No				No		Yes	No
367	https://onlinelibrary.wiley.com/doi/full/10.1002/jmv.25732	Co?infection of SARS?CoV?2 and HIV in a patient in Wuhan city, China	60-69	Wuhan	No/Wuhan						0.56	low										19			1	Pos		Pos		diabetes	yes			Yes			Yes	Yes	Yes			5				39
368	https://www.ijidonline.com/article/S1201-9712(20)30108-9/fulltext	Comparison of different samples for 2019 novel coronavirus detection by nucleic acid amplification tests	60-69	Sichuan		NA	NA				1.74	normal		9.56	High											Pos										Yes	No	Yes									0.355	27	4.04
369	https://www.ijidonline.com/article/S1201-9712(20)30108-9/fulltext	Comparison of different samples for 2019 novel coronavirus detection by nucleic acid amplification tests	40-49	Sichuan		NA	NA				0.901	low		22.56	High											Pos										No	Yes	Yes									0.371	34.6	4.33
370	https://www.ijidonline.com/article/S1201-9712(20)30108-9/fulltext	Comparison of different samples for 2019 novel coronavirus detection by nucleic acid amplification tests	50-59	Sichuan		NA	NA				1.056	normal		24.6	High											Pos										No	Yes	Yes									0.331	34.2	4.75
371	https://www.ijidonline.com/article/S1201-9712(20)30108-9/fulltext	Comparison of different samples for 2019 novel coronavirus detection by nucleic acid amplification tests	30-39	Sichuan		NA	NA				1.52	normal		37.13	high											Pos										No	Yes	No									0.308	33.2	2.49
372	https://www.ijidonline.com/article/S1201-9712(20)30108-9/fulltext	Comparison of different samples for 2019 novel coronavirus detection by nucleic acid amplification tests	30-39	Sichuan		NA	NA				NA			NA												Pos										No	Yes	No										39	3.59
373	https://www.ijidonline.com/article/S1201-9712(20)30108-9/fulltext	Comparison of different samples for 2019 novel coronavirus detection by nucleic acid amplification tests	40-49	Sichuan		NA	NA				NA			9.46	High											Pos										No	Yes	Yes										29.1	4.03
374	https://www.ijidonline.com/article/S1201-9712(20)30108-9/fulltext	Comparison of different samples for 2019 novel coronavirus detection by nucleic acid amplification tests	20-29	Sichuan		NA	NA				0.9	low		20.24	High											Pos										No	Yes	Yes									0.137	37.7	3.69
375	https://www.ijidonline.com/article/S1201-9712(20)30108-9/fulltext	Comparison of different samples for 2019 novel coronavirus detection by nucleic acid amplification tests	10-19	Sichuan		NA	NA				1.97	normal		0.94	normal											Pos										No	Yes	No									0.36	30.5	2.34
376	https://www.ijidonline.com/article/S1201-9712(20)30108-9/fulltext	Comparison of different samples for 2019 novel coronavirus detection by nucleic acid amplification tests	20-29	Sichuan		NA	NA				0.49	low		22.66	High											Neg										No	Yes	Yes									0.38	33.4	3.91
377	https://wwwnc.cdc.gov/eid/article/26/6/20-0299_article	Co-infection with SARS-CoV-2 and Influenza A Virus in Patient with Pneumonia, China	60-69		No/Wuhan				8.23	normal	0.77	low													1	Pos		Neg		influenza				Yes			Yes		Yes
378	https://www.ncbi.nlm.nih.gov/pubmed/?term=32157862	CT Manifestations of Novel Coronavirus Pneumonia: A Case Report	50-59		No/Wuhan				11.1	high	1.28	normal		15.1	high							5			2	Pos	1	Pos	Pos					Yes		Yes	Yes	Yes				0				39.2
379	https://www.jto.org/article/S1556-0864(20)30132-5/fulltext	Pulmonary Pathology of Early-Phase 2019 Novel Coronavirus (COVID-19) Pneumonia in Two Patients With Lung Cancer	80-89		Yes				12.49	high	0.4	low						0.01												Hypertension, diabetes				Yes			No	Yes	Yes
380	https://www.jto.org/article/S1556-0864(20)30132-5/fulltext	Pulmonary Pathology of Early-Phase 2019 Novel Coronavirus (COVID-19) Pneumonia in Two Patients With Lung Cancer	70-79																											Hypertension				Yes			Yes	Yes
381	https://www.sciencedirect.com/science/article/pii/S0929664620300449	First case of Coronavirus Disease 2019 (COVID-19) pneumonia in Taiwan	50-59	Taiwan	No/Wuhan																									hyperthyroidism				Yes			Yes	Yes	Yes	Yes
382	https://www.ijidonline.com/article/S1201-9712(20)30101-6/fulltext	2019-novel Coronavirus severe adult respiratory distress syndrome in two cases in Italy: An uncommon radiological presentation	60-69	Wuhan	No/Wuhan	1																								Hypertension				Yes			Yes	Yes	Yes
383	https://www.ijidonline.com/article/S1201-9712(20)30101-6/fulltext	2019-novel Coronavirus severe adult respiratory distress syndrome in two cases in Italy: An uncommon radiological presentation	60-69	Wuhan	No/Wuhan	1																												Yes			Yes	Yes	Yes
384	https://academic.oup.com/cid/advance-article/doi/10.1093/cid/ciaa201/5766416	A Well Infant With Coronavirus Disease 2019 With High Viral Load	0-1	Singapore	No	3	0.9	low																											Yes
385	https://academic.oup.com/cid/advance-article/doi/10.1093/cid/ciaa201/5766416	A Well Infant With Coronavirus Disease 2019 With High Viral Load	0-1	Singapore	No	3																															Yes			Yes
386	https://academic.oup.com/cid/advance-article/doi/10.1093/cid/ciaa201/5766416	A Well Infant With Coronavirus Disease 2019 With High Viral Load	0-1	Singapore	No	5	1.2	low	2.6	low																											Yes	Yes
387	https://academic.oup.com/cid/advance-article/doi/10.1093/cid/ciaa198/5766430	A Case Series of Children With 2019 Novel Coronavirus Infection: Clinical and Epidemiological Features	1-9	Shanghai	Yes	1	11.2	high	16	high	3.2	normal	138	15	high					12.8	0.07																Yes	Yes
388	https://academic.oup.com/cid/advance-article/doi/10.1093/cid/ciaa198/5766430	A Case Series of Children With 2019 Novel Coronavirus Infection: Clinical and Epidemiological Features	10-19	Shanghai	Yes	1	3.4	normal	5.9	normal	1.7	normal	184	8	normal					14.2	0.03																Yes			Yes
389	https://academic.oup.com/cid/advance-article/doi/10.1093/cid/ciaa198/5766430	A Case Series of Children With 2019 Novel Coronavirus Infection: Clinical and Epidemiological Features	10-19	Shanghai	No		3.2	normal	6.7	normal	1.2	normal	211	16	high					13	0.08																Yes	Yes		Yes
390	https://academic.oup.com/cid/advance-article/doi/10.1093/cid/ciaa198/5766430	A Case Series of Children With 2019 Novel Coronavirus Infection: Clinical and Epidemiological Features	1-9	Shanghai	Yes		1.1	low	3.2	low	1.7	normal	312	35	high					15.2	0.07																Yes	Yes		Yes
391	https://academic.oup.com/cid/advance-article/doi/10.1093/cid/ciaa198/5766430	A Case Series of Children With 2019 Novel Coronavirus Infection: Clinical and Epidemiological Features	0-1	Shanghai	Yes	1	2	normal	8	normal	5.1	high	188	8	normal					11.3	0.12																	Yes
392	https://academic.oup.com/cid/advance-article/doi/10.1093/cid/ciaa198/5766430	A Case Series of Children With 2019 Novel Coronavirus Infection: Clinical and Epidemiological Features	1-9	Qingdao	Yes	1	1.6	normal	6	normal	3.7	normal	186	7	normal					13	0.03																Yes
393	https://academic.oup.com/cid/advance-article/doi/10.1093/cid/ciaa198/5766430	A Case Series of Children With 2019 Novel Coronavirus Infection: Clinical and Epidemiological Features	0-1	Haikou	No		4.2	normal	9.7	normal	4.2	normal	494	5.6	normal					12.3	0.07																Yes
394	https://academic.oup.com/cid/advance-article/doi/10.1093/cid/ciaa198/5766430	A Case Series of Children With 2019 Novel Coronavirus Infection: Clinical and Epidemiological Features	1-9	Sanya	Yes		1.3	low	5.4	normal	3.6	normal	311	0.5	normal					13.1	0.02																	Yes
395	https://academic.oup.com/cid/advance-article/doi/10.1093/cid/ciaa198/5766430	A Case Series of Children With 2019 Novel Coronavirus Infection: Clinical and Epidemiological Features	1-9	Sanya	Yes	1	8.07	high	11.9	high	2.1	normal	357	3.1	normal					12.1	0.05																Yes			Yes
396	https://academic.oup.com/cid/advance-article/doi/10.1093/cid/ciaa198/5766430	A Case Series of Children With 2019 Novel Coronavirus Infection: Clinical and Epidemiological Features	1-9	Hefei	Yes	1	7.4	normal	12.5	high	3.3	normal	266	4.8	normal					14.4	0.09																Yes	Yes
397	https://www.sciencedirect.com/science/article/pii/S1684118220300372	2019 novel coronavirus disease (COVID-19) in Taiwan: Reports of two cases from Wuhan, China	70-79	Taiwan	No/Wuhan																																Yes
398	https://www.sciencedirect.com/science/article/pii/S1684118220300372	2019 novel coronavirus disease (COVID-19) in Taiwan: Reports of two cases from Wuhan, China	70-79	Taiwan	No/Wuhan																																Yes	Yes			No
399	https://link.springer.com/content/pdf/10.1007/s11427-020-1643-8.pdf	Clinical and biochemical indexes from 2019-nCoV infected patients linked to viral loads and lung injury	60-69				3.13	normal	4.31	normal	0.88	low	161	52.6	high						0.048									Heart Disease						No	Yes	Yes			Yes
400	https://link.springer.com/content/pdf/10.1007/s11427-020-1643-8.pdf	Clinical and biochemical indexes from 2019-nCoV infected patients linked to viral loads and lung injury	60-69				3.53	normal	5.24	normal	1.21	normal	118	38.6	high						0.04									Heart Disease						No	Yes	Yes			No
401	https://link.springer.com/content/pdf/10.1007/s11427-020-1643-8.pdf	Clinical and biochemical indexes from 2019-nCoV infected patients linked to viral loads and lung injury	60-69				2.26	normal	3.85	normal	0.83	low	121	52.95	high						0.095									Heart Disease,Renal Disease						Yes	Yes	Yes			No
402	https://link.springer.com/content/pdf/10.1007/s11427-020-1643-8.pdf	Clinical and biochemical indexes from 2019-nCoV infected patients linked to viral loads and lung injury	60-69				6.31	high	6.79	normal	0.26	low	119	89.94	high						9.18									Lung Disease						No	Yes	Yes			No
403	https://link.springer.com/content/pdf/10.1007/s11427-020-1643-8.pdf	Clinical and biochemical indexes from 2019-nCoV infected patients linked to viral loads and lung injury	60-69				5.43	normal	6.71	normal	0.77	low	215	53.6	high						0.031									No						No	Yes	Yes			Yes
404	https://link.springer.com/content/pdf/10.1007/s11427-020-1643-8.pdf	Clinical and biochemical indexes from 2019-nCoV infected patients linked to viral loads and lung injury	30-39				10.49	high	13.55	high	2.37	normal	250	5.8	normal						0.02									No						Yes	Yes	Yes			No
405	https://link.springer.com/content/pdf/10.1007/s11427-020-1643-8.pdf	Clinical and biochemical indexes from 2019-nCoV infected patients linked to viral loads and lung injury	10-19				2.26	normal	6.722	normal	3.79	high	196	5	normal						0.02									No						No	No	No			No
406	https://link.springer.com/content/pdf/10.1007/s11427-020-1643-8.pdf	Clinical and biochemical indexes from 2019-nCoV infected patients linked to viral loads and lung injury	30-39				2.62	normal	4.62	normal	1.59	normal	236	35.6	high						0.029									No						No	Yes	Yes			No
407	https://link.springer.com/content/pdf/10.1007/s11427-020-1643-8.pdf	Clinical and biochemical indexes from 2019-nCoV infected patients linked to viral loads and lung injury	50-59				3.18	normal	4.94	normal	1.45	normal	184	13	high						0.02									No						No	No	Yes			Yes
408	https://link.springer.com/content/pdf/10.1007/s11427-020-1643-8.pdf	Clinical and biochemical indexes from 2019-nCoV infected patients linked to viral loads and lung injury	60-69				5.35	normal	5.89	normal	0.42	low	118	33.2	high						0.077									Diabetes						No	Yes	Yes			No
409	https://link.springer.com/content/pdf/10.1007/s11427-020-1643-8.pdf	Clinical and biochemical indexes from 2019-nCoV infected patients linked to viral loads and lung injury	70-79				3.73	normal	4.99	normal			99	85	high						0.218									Heart Disease,Renal Disease						No	Yes	Yes			No
410	https://link.springer.com/content/pdf/10.1007/s11427-020-1643-8.pdf	Clinical and biochemical indexes from 2019-nCoV infected patients linked to viral loads and lung injury	50-59				3	normal	3.98	normal	0.83	low	152	28.4	high						0.033									Diabetes						No	Yes	Yes			No
411	https://link.springer.com/article/10.1007%2Fs00247-020-04656-7	Chest computed tomography in children with COVID-19 respiratory infection	1-9						9.2	normal				9.4	normal
412	https://link.springer.com/article/10.1007%2Fs00247-020-04656-7	Chest computed tomography in children with COVID-19 respiratory infection	0-1						14.8	high				0.9	normal
413	https://link.springer.com/article/10.1007%2Fs00247-020-04656-7	Chest computed tomography in children with COVID-19 respiratory infection	1-9						15	high				0.7	normal
414	https://link.springer.com/article/10.1007%2Fs00247-020-04656-7	Chest computed tomography in children with COVID-19 respiratory infection	1-9						6.6	normal				0.2	normal
415	https://link.springer.com/article/10.1007%2Fs00247-020-04656-7	Chest computed tomography in children with COVID-19 respiratory infection	1-9						5.3	normal				0.6	normal
			20-29	91	164	345	295	282	279	239	264	235	356	261	249	408	408	400	405	385	375	310	397	370	278	263	358	304	354	322	398	408	383	309	387	342	123	210	333	346	374	361	343	367	389	342	401	399	399
[truncated: 6 more columns]
